# Supplementary material for: Metabolomics and proteomics analyses reveal the role of the glycerophospholipid metabolism pathway in unexplained recurrent spontaneous abortion
Source: PeerJ. 2025 Apr 30;13:e19317. doi: 10.7717/peerj.19317 (PMC12049100; doi:10.7717/peerj.19317)
Supplement: Supplemental Information 3 [file peerj-13-19317-s003.csv]

PG.ProteinAccessions	PEP.StrippedSequence	[1] b2_1_S1-E2_1_5065.d.EG.MeanApexRT	[2] b6_2_S1-F2_1_5066.d.EG.MeanApexRT	[3] b7_3_S1-G2_1_5067.d.EG.MeanApexRT	[4] b8_4_S1-H2_1_5068.d.EG.MeanApexRT	[5] b18_5_S1-A3_1_5069.d.EG.MeanApexRT	[6] B18_9_S1-E3_1_5073.d.EG.MeanApexRT	[7] B20_10_S1-F3_1_5074.d.EG.MeanApexRT	[8] b21_6_S1-B3_1_5070.d.EG.MeanApexRT	[9] b25_7_S1-C3_1_5071.d.EG.MeanApexRT	[10] b27_8_S1-D3_1_5072.d.EG.MeanApexRT	[11] B27_11_S1-G3_1_5075.d.EG.MeanApexRT	[12] B32_12_S1-H3_1_5076.d.EG.MeanApexRT	[13] B33_13_S1-A4_1_5077.d.EG.MeanApexRT	[14] B34_14_S1-B4_1_5078.d.EG.MeanApexRT	[15] B35_15_S1-C4_1_5079.d.EG.MeanApexRT	[16] B38_16_S1-D4_1_5080.d.EG.MeanApexRT	[1] b2_1_S1-E2_1_5065.d.PEP.Quantity	[2] b6_2_S1-F2_1_5066.d.PEP.Quantity	[3] b7_3_S1-G2_1_5067.d.PEP.Quantity	[4] b8_4_S1-H2_1_5068.d.PEP.Quantity	[5] b18_5_S1-A3_1_5069.d.PEP.Quantity	[6] B18_9_S1-E3_1_5073.d.PEP.Quantity	[7] B20_10_S1-F3_1_5074.d.PEP.Quantity	[8] b21_6_S1-B3_1_5070.d.PEP.Quantity	[9] b25_7_S1-C3_1_5071.d.PEP.Quantity	[10] b27_8_S1-D3_1_5072.d.PEP.Quantity	[11] B27_11_S1-G3_1_5075.d.PEP.Quantity	[12] B32_12_S1-H3_1_5076.d.PEP.Quantity	[13] B33_13_S1-A4_1_5077.d.PEP.Quantity	[14] B34_14_S1-B4_1_5078.d.PEP.Quantity	[15] B35_15_S1-C4_1_5079.d.PEP.Quantity	[16] B38_16_S1-D4_1_5080.d.PEP.Quantity
A0A023I7H2;A0A023I7N8;A0A023I7R1;A0A023I7R3;A0A023I7Z4;A0A023I807;A0A023I885;A0A023I890;A0A023I8C1;A0A023I8I7;A0A023I8L7;A0A023I8N5;A0A023I900;A0A023I918;A0A023I954;A0A023I985;A0A023I9A5;A0A023Q6D2;A0A023Q756;A0A023Q7H6;A0A023Q7K9;A0A023Q8X7;A0A023QEQ5;A0A023QFH0;A0A023QG09;A0A023QGG0;A0A023QKD1;A0A023QKL5;A0A023QQ40;A0A023QS10;A0A023QSS7;A0A023QUA7;A0A023QV97;A0A023QVA6;A0A023QVC6;A0A023R4U6;A0A…	TISQHQISTSIITSTQK	23.29583168	23.1143837	23.31997681	23.037714	23.32558441	23.21446037	23.32844162	23.26729393	23.19665337	23.31625938	23.11416817	23.03983879	23.39009666	23.69295502	23.49645042	23.34075356	61.12483978	31.37539673	30.41175652	27.6717968	36.73458862	65.05231476	45.4202652	34.19549561	34.83362961	34.37213516	71.41358185	41.51676941	69.1516037	42.5068512	38.77325058	32.21749878
A0A023I7H2;A0A023I7N8;A0A023I7R1;A0A023I7R3;A0A023I7Z4;A0A023I807;A0A023I885;A0A023I890;A0A023I8C1;A0A023I8I7;A0A023I8L7;A0A023I8N5;A0A023I900;A0A023I918;A0A023I954;A0A023I985;A0A023I9A5;A0A023Q6D2;A0A023Q756;A0A023Q7H6;A0A023Q7K9;A0A023Q8X7;A0A023QEQ5;A0A023QFH0;A0A023QG09;A0A023QGG0;A0A023QKD1;A0A023QKL5;A0A023QQ40;A0A023QS10;A0A023QSS7;A0A023QUA7;A0A023QV97;A0A023QVA6;A0A023QVC6;A0A023R4U6;A0A…	TISQHQISTSIITSTQK	23.33658791	23.12856293	23.36870575	23.07316208	23.3450737	23.2445755	23.39048195	23.24957275	23.22146797	23.33575439	23.08847427	23.08590126	23.40958405	23.6991539	23.49469185	23.36556435	61.12483978	31.37539673	30.41175652	27.6717968	36.73458862	65.05231476	45.4202652	34.19549561	34.83362961	34.37213516	71.41358185	41.51676941	69.1516037	42.5068512	38.77325058	32.21749878
A0A023I7H5;A0A023I7L8;A0A023I7N7;A0A023I7V4;A0A023I889;A0A023I8F1;A0A023I8F6;A0A023I8J4;A0A023I8R5;A0A023I8Y9;A0A023I930;A0A023I989;A0A023Q2S3;A0A023Q788;A0A023Q7H2;A0A023Q9F0;A0A023QD05;A0A023QE67;A0A023QEM9;A0A023QEV0;A0A023QFT6;A0A023QGP6;A0A023QHY5;A0A023QLJ8;A0A023QMV4;A0A023QTT5;A0A023QW19;A0A023QYE6;A0A023QZN9;A0A023R5M9;A0A059QGJ9;A0A059QIY9;A0A059QJ47;A0A059QLQ9;A0A059QLY9;A0A059QPL3;A0A…	LITTQQWLIK	Filtered	33.76636887	34.09465027	33.80452347	33.90891266	33.81103516	33.9336586	33.83710861	33.76625824	Filtered	33.78480911	33.7582283	33.80583191	33.95962524	33.72629547	34.01447296	NaN	74.69137573	79.47213745	25.57920837	49.94717026	138.4323273	620.8812256	49.48804855	30.98936462	NaN	163.4705963	145.3002167	722.0598145	98.0978775	288.8659973	206.4176483
A0A023I7J4;A0A023I845;A0A023I9B6;A0A023Q460;A0A023Q694;A0A023Q8P7;A0A023QBA5;A0A023QCK0;A0A023QCY0;A0A023QFX6;A0A023QHC9;A0A023QIP2;A0A023QK46;A0A023QZJ5;A0A023ZSE2;A0A023ZT78;A0A059QB50;A0A059QCT2;A0A059QET0;A0A059QFL0;A0A059QGX8;A0A059QJD2;A0A059QJT8;A0A059QK46;A0A059QKI7;A0A059QQ15;A0A059QQ67;A0A059QQ92;A0A059QQH1;A0A059QQR5;A0A059QRK8;A0A059QSG3;A0A059QSS4;A0A059QSV5;A0A059QT87;A0A059QTG0;A0A…	WAIIEEFTK	38.21351242	38.37504196	38.42134857	38.2695961	38.27298355	38.29978943	38.50230026	38.35791016	38.36667633	38.1917038	38.27931213	38.32441711	38.51016617	38.2545166	38.28147507	38.52217865	1236.807129	966.4252319	977.8081665	1121.825806	1092.397827	1054.765381	897.4402466	1303.470581	1311.100586	1230.022217	1323.040039	1440.525269	1769.843262	1198.43689	998.5980225	1089.162842
A0A023I7N5;A0A023Q5S8;A0A023Q7R1;A0A023Q875;A0A023QC18;A0A023QG73;A0A023QKB4;A0A023QKQ2;A0A023QL98;A0A023QMR7;A0A023QR60;A0A023QRY9;A0A023QST8;A0A023QUI7;A0A023QW57;A0A023QWQ3;A0A023QXJ5;A0A023QYN1;A0A023R170;A0A023R1S1;A0A023R2I7;A0A023R388;A0A023R4Q0;A0A023R5N9;A0A059QB76;A0A059QCS4;A0A059QCY2;A0A059QD90;A0A059QDA5;A0A059QF23;A0A059QFE2;A0A059QHG0;A0A059QHI3;A0A059QHN0;A0A059QHY5;A0A059QIA1;A0A…	KGPNVVGPYGLLQPFADAMK	41.0487442	41.09611511	41.19561768	41.1236496	41.06856155	41.0446701	41.27406693	41.03384018	41.22594452	41.07513428	41.04593658	40.86502838	41.23410034	41.14841843	41.01084137	41.02273178	72.24808502	89.25665283	110.4700623	72.01779175	124.3380585	49.6288414	108.8336105	145.8404999	59.78408051	77.38020325	85.69470978	110.0620728	140.2120972	91.49277496	99.06616211	98.19777679
A0A023I905;A0A023Q6C7;A0A023Q6X3;A0A023Q9G1;A0A023QGA7;A0A023QGC0;A0A023QHD1;A0A023QNG3;A0A023QQQ9;A0A023QT03;A0A023QTW4;A0A023QUC2;A0A023QVM5;A0A023QWK0;A0A059QAQ3;A0A059QD15;A0A059QLZ1;A0A059QM57;A0A059QNP1;A0A059QNU0;A0A059QPD2;A0A059QQI6;A0A059QQY2;A0A059QSR8;A0A059QUW1;A0A059QV08;A0A059QW16;A0A059QWE2;A0A059R372;A0A059R8T0;A0A059R902;A0A059RB77;A0A059RBT2;A0A059RHA5;A0A059RHV6;A0A059RI30;A0A…	HLSSEPLSR	11.45544434	11.16697979	10.97167492	10.45340919	11.07816219	11.08673859	10.91592598	11.09962463	10.88261795	11.39568615	11.15893078	11.10862923	10.92485046	11.0251894	11.32326889	11.08836174	357.5097656	375.2012024	538.0596924	415.4108276	494.3388062	573.7185059	487.944397	515.2322388	454.3519287	403.0288391	711.256958	545.473938	833.5402222	388.3124084	487.536499	400.5202637
A0A023I905;A0A023Q6C7;A0A023Q6X3;A0A023Q9G1;A0A023QGA7;A0A023QGC0;A0A023QHD1;A0A023QNG3;A0A023QQQ9;A0A023QT03;A0A023QTW4;A0A023QUC2;A0A023QVM5;A0A023QWK0;A0A059QAQ3;A0A059QD15;A0A059QLZ1;A0A059QM57;A0A059QNP1;A0A059QNU0;A0A059QPD2;A0A059QQI6;A0A059QQY2;A0A059QSR8;A0A059QUW1;A0A059QV08;A0A059QW16;A0A059QWE2;A0A059R372;A0A059R8T0;A0A059R902;A0A059RB77;A0A059RBT2;A0A059RHA5;A0A059RHV6;A0A059RI30;A0A…	LTLILNPLTK	36.27558899	36.42381287	36.39312363	36.20688248	36.27931213	36.19182587	36.35448456	36.2073822	36.32516861	36.25391388	36.18982697	36.20848465	36.41539383	36.31648636	36.29318237	36.48589325	206.5532074	271.2818604	247.5450287	258.9125366	272.3014526	1072.186401	340.3451843	258.8476868	372.8843689	234.1555786	768.1546631	357.2726135	539.8198242	267.6625671	695.8286743	229.5123444
A0A023I905;A0A023Q6C7;A0A023Q6X3;A0A023Q9G1;A0A023QGA7;A0A023QGC0;A0A023QHD1;A0A023QNG3;A0A023QQQ9;A0A023QT03;A0A023QTW4;A0A023QUC2;A0A023QVM5;A0A023QWK0;A0A059QAQ3;A0A059QD15;A0A059QLZ1;A0A059QM57;A0A059QNP1;A0A059QNU0;A0A059QPD2;A0A059QQI6;A0A059QQY2;A0A059QSR8;A0A059QUW1;A0A059QV08;A0A059QW16;A0A059QWE2;A0A059R372;A0A059R8T0;A0A059R902;A0A059RB77;A0A059RBT2;A0A059RHA5;A0A059RHV6;A0A059RI30;A0A…	MPLYGLHLWLPK	39.27146149	39.47820282	39.52450562	39.4418335	39.33628845	39.33642578	39.71463776	39.46105194	39.44851685	39.35871887	39.46517563	39.36659241	39.57089615	39.37107086	39.31822968	39.52170563	7.628650665	27.6978817	13.47974205	13.90336227	27.54519844	31.19945335	34.50310135	14.9663887	24.80646324	29.66684532	73.72201538	68.23978424	75.36720276	57.07248688	52.02623749	55.99912262
A0A023Q4K2;A0A023QKT8;A0A023QSW5;A0A023QW72;A0A023R2W4;A0A059QB52;A0A059QD68;A0A059QDQ3;A0A059QDR4;A0A059QF86;A0A059QFL5;A0A059QGM3;A0A059QIM7;A0A059QJI7;A0A059QJQ7;A0A059QJU5;A0A059QLT7;A0A059QMC6;A0A059QMM8;A0A059QNN3;A0A059QNP6;A0A059QP15;A0A059QP19;A0A059QP57;A0A059QPY1;A0A059QQF2;A0A059QQR4;A0A059QRQ4;A0A059QSG6;A0A059QSS8;A0A059QSW1;A0A059QT91;A0A059QTG6;A0A059QTI8;A0A059QTP8;A0A059R342;A0A…	ESTYQGHHTPPVQK	8.682124138	8.473366737	8.091609001	7.552659035	8.20898056	8.342794418	8.206382751	8.520225525	8.021763802	8.563760757	8.380119324	8.34577179	8.154022217	8.310369492	8.685338974	8.243067741	10.18122005	19.54670334	11.90900612	12.86783695	36.99728394	80.50600433	32.0983696	40.91394424	23.16842461	23.64473534	123.3784714	52.95069885	150.5464478	52.75901031	50.12926865	36.2841301
A0A023QSC6;A0A023R2S6;A0A023R622;A0A059QCA6;A0A059QDH0;A0A059QEA2;A0A059QEE7;A0A059QEL9;A0A059QER5;A0A059QF38;A0A059QF42;A0A059QG38;A0A059QHC0;A0A059QHV3;A0A059QIB0;A0A059QIJ6;A0A059QIM5;A0A059QIM8;A0A059QJC1;A0A059QK18;A0A059QKF2;A0A059QL46;A0A059QLE4;A0A059QLE7;A0A059QLM0;A0A059QLY3;A0A059QMG1;A0A059QN76;A0A059QN78;A0A059QNR9;A0A059QNZ6;A0A059QP01;A0A059QPE0;A0A059QPH2;A0A059QPH6;A0A059QPN2;A0A…	STPYECGFDPMSPAR	29.79695702	29.88109016	30.07892799	29.7303257	29.88802338	29.80853844	29.87263107	29.76561928	29.9181881	29.82784081	29.61254692	29.79579926	29.89117622	30.09562302	29.98984146	30.13442802	166.9207916	143.1224365	158.4501953	164.374115	150.1650696	135.5481415	173.3855896	179.0220642	153.1611786	128.9282074	178.4348145	175.8467712	266.3535461	129.448349	142.6266937	130.2322083
A0A023QSC6;A0A023R2S6;A0A023R622;A0A059QCA6;A0A059QDH0;A0A059QEA2;A0A059QEE7;A0A059QEL9;A0A059QER5;A0A059QF38;A0A059QF42;A0A059QG38;A0A059QHC0;A0A059QHV3;A0A059QIB0;A0A059QIJ6;A0A059QIM5;A0A059QIM8;A0A059QJC1;A0A059QK18;A0A059QKF2;A0A059QL46;A0A059QLE4;A0A059QLE7;A0A059QLM0;A0A059QLY3;A0A059QMG1;A0A059QN76;A0A059QN78;A0A059QNR9;A0A059QNZ6;A0A059QP01;A0A059QPE0;A0A059QPH2;A0A059QPH6;A0A059QPN2;A0A…	STPYECGFDPMSPAR	24.44062614	24.33613968	24.60848045	24.24892616	24.45444107	24.60906029	24.50790405	24.44402504	24.4584465	24.48765182	24.3519516	24.27759933	24.58019638	24.82172966	24.6253109	24.60533142	166.9207916	143.1224365	158.4501953	164.374115	150.1650696	135.5481415	173.3855896	179.0220642	153.1611786	128.9282074	178.4348145	175.8467712	266.3535461	129.448349	142.6266937	130.2322083
A0A023QZ89;A0A059RI25;A0A059RKD4;A0A059RNH1;A0A059RSG1;A0A059RV36;A0A075X6N5;A0A097Q3K7;A0A0G2UR89;A0A0U3FIW0;A0A143FYJ4;A0A143FYL8;A0A143FZ63;A0A161GI05;A0A1B0W0U4;A0A1B1PEM9;A0A1B1PEP8;A0A1S6M160;A0A343F814;A0A343GM20;A0A343KX87;A0A343YTD5;A0A344AJ71;A0A344AK07;A0A346LZQ8;A0A346LZY4;A0A346M015;A0A346M0E1;A0A346M0F5;A0A3Q8QWA8;A0A3Q8QX02;A0A3Q8UFX6;A0A3Q8UG22;A0A3S9JHN9;A0A410REW9;A0A493QZE5;A0A…	ICSLHSLPPQS	19.51411819	19.38552666	19.32839203	19.23737144	19.40808105	19.275774	19.36062241	19.31818199	19.16772079	20.21248627	19.51560402	19.20221901	19.5100174	20.09720802	19.76006889	19.68647957	779.0566406	591.4190674	333.0987244	663.6504517	612.9282227	555.1762085	464.6781006	405.6467896	504.9345398	253.4718933	1063.561768	905.4453735	858.9755249	578.2632446	532.336792	568.5639648
A0A023QZ89;A0A059RI25;A0A059RKD4;A0A059RNH1;A0A059RSG1;A0A059RV36;A0A075X6N5;A0A097Q3K7;A0A0G2UR89;A0A0U3FIW0;A0A143FYJ4;A0A143FYL8;A0A143FZ63;A0A161GI05;A0A1B0W0U4;A0A1B1PEM9;A0A1B1PEP8;A0A1S6M160;A0A343F814;A0A343GM20;A0A343KX87;A0A343YTD5;A0A344AJ71;A0A344AK07;A0A346LZQ8;A0A346LZY4;A0A346M015;A0A346M0E1;A0A346M0F5;A0A3Q8QWA8;A0A3Q8QX02;A0A3Q8UFX6;A0A3Q8UG22;A0A3S9JHN9;A0A410REW9;A0A493QZE5;A0A…	MLNTNYHLPPSPK	22.58791351	22.26548195	22.55882645	22.3057518	22.53522301	22.43462181	22.60987282	22.50356483	22.33459663	22.55251694	22.36101532	22.16440773	22.65558624	22.95298767	22.78052902	22.534338	233.2124023	213.9233093	178.5270081	223.9788208	200.0794983	289.2427979	128.1663361	150.6831665	200.9107056	150.5838928	208.0640411	141.4207764	210.7387695	134.6266785	181.5917816	146.9717865
A0A023QZ89;A0A059RI25;A0A059RKD4;A0A059RNH1;A0A059RSG1;A0A059RV36;A0A075X6N5;A0A097Q3K7;A0A0G2UR89;A0A0U3FIW0;A0A143FYJ4;A0A143FYL8;A0A143FZ63;A0A161GI05;A0A1B0W0U4;A0A1B1PEM9;A0A1B1PEP8;A0A1S6M160;A0A343F814;A0A343GM20;A0A343KX87;A0A343YTD5;A0A344AJ71;A0A344AK07;A0A346LZQ8;A0A346LZY4;A0A346M015;A0A346M0E1;A0A346M0F5;A0A3Q8QWA8;A0A3Q8QX02;A0A3Q8UFX6;A0A3Q8UG22;A0A3S9JHN9;A0A410REW9;A0A493QZE5;A0A…	MLNTNYHLPPSPK	20.70369148	20.42803001	20.66254044	20.44824219	20.49031258	20.3633213	21.06159592	20.59934998	20.37062836	20.48874855	20.56504631	20.1663456	20.59011841	21.10341644	20.77213478	20.5751915	233.2124023	213.9233093	178.5270081	223.9788208	200.0794983	289.2427979	128.1663361	150.6831665	200.9107056	150.5838928	208.0640411	141.4207764	210.7387695	134.6266785	181.5917816	146.9717865
A0A023QZ89;A0A059RI25;A0A059RKD4;A0A059RNH1;A0A059RSG1;A0A059RV36;A0A075X6N5;A0A097Q3K7;A0A0G2UR89;A0A0U3FIW0;A0A143FYJ4;A0A143FYL8;A0A143FZ63;A0A161GI05;A0A1B0W0U4;A0A1B1PEM9;A0A1B1PEP8;A0A1S6M160;A0A343F814;A0A343GM20;A0A343KX87;A0A343YTD5;A0A344AJ71;A0A344AK07;A0A346LZQ8;A0A346LZY4;A0A346M015;A0A346M0E1;A0A346M0F5;A0A3Q8QWA8;A0A3Q8QX02;A0A3Q8UFX6;A0A3Q8UG22;A0A3S9JHN9;A0A410REW9;A0A493QZE5;A0A…	MLNTNYHLPPSPK	22.57337761	Filtered	22.4969883	22.28910065	22.69827843	22.48494339	22.65063667	22.53580475	22.38705254	22.59114265	22.36457253	22.19878006	22.60968208	22.9474926	22.89677429	22.61391258	233.2124023	213.9233093	178.5270081	223.9788208	200.0794983	289.2427979	128.1663361	150.6831665	200.9107056	150.5838928	208.0640411	141.4207764	210.7387695	134.6266785	181.5917816	146.9717865
A0A023QZ89;A0A059RI25;A0A059RKD4;A0A059RNH1;A0A059RSG1;A0A059RV36;A0A075X6N5;A0A097Q3K7;A0A0G2UR89;A0A0U3FIW0;A0A143FYJ4;A0A143FYL8;A0A143FZ63;A0A161GI05;A0A1B0W0U4;A0A1B1PEM9;A0A1B1PEP8;A0A1S6M160;A0A343F814;A0A343GM20;A0A343KX87;A0A343YTD5;A0A344AJ71;A0A344AK07;A0A346LZQ8;A0A346LZY4;A0A346M015;A0A346M0E1;A0A346M0F5;A0A3Q8QWA8;A0A3Q8QX02;A0A3Q8UFX6;A0A3Q8UG22;A0A3S9JHN9;A0A410REW9;A0A493QZE5;A0A…	NYNKPWEPK	16.23484421	15.90389347	16.05428123	15.70568657	16.12613487	15.82110977	16.21392822	15.98544884	15.93058395	16.27133751	16.11395264	15.78454876	16.26248932	16.37617493	16.44329643	16.22909164	262.9034119	363.9399414	212.5138245	207.5003967	102.6079636	166.0135193	320.0158386	144.5294342	201.2039185	158.2515259	308.5934753	320.4146118	233.7198334	276.1249695	351.1149292	299.9306946
A0A024F8Q5;A0A0G2JJQ8;A0A0H5CBI3;A0A0P1GKP1;A0A180H5N7;A0A180H5Q4;A0A180H5R5;A0A180H6D0;A0A180H6J7;A0A1L2BMU6;A0A1S5QRG5;A0A1S5QRG8;A0A1S5QRH9;A0A1S5QRI3;A0A1X9I526;A0A1X9I533;A0A1X9I534;A0A1X9I536;A0A1X9I541;A0A1X9I597;A0A1X9I5A0;A0A1X9I5A2;A0A1X9I5A5;A0A1X9I6L3;A0A223G1B3;A0A286MCI4;A0A2H4G0H9;A0A2I4PZZ5;A0A2U7MZU1;A0A2U7N6W0;A0A2U7NIC5;A0A2U7NID4;A0A3S6RGQ9;A0A3S6RGR7;A0A3S6RGR8;A0A3S6RGS9;A0A…	YNSDLGEYQAVTELGR	Filtered	32.56054306	Filtered	32.59590149	Filtered	Filtered	Filtered	32.69232178	32.5869751	Filtered	Filtered	32.75700378	Filtered	32.450737	Filtered	Filtered	NaN	45.89099121	NaN	26.99502754	NaN	NaN	NaN	20.22496796	51.49061966	NaN	NaN	23.66987228	NaN	86.81031799	NaN	NaN
A0A024F8R8;A0A1L4A1D9;A0A223G1A3;A0A224AUD7;A0A4P2STG1;A0A6B7G4L7;A0A6C0MCQ0;A0A6C0SGK9;A0A7S4PS32;A0A7S5L7J6;A0A8E8PJ39;A0A8F7CG51;I7C0V1;M1VK07;M1VNN7;Q0R326	PVAESWNSQK	15.91676521	15.64958572	15.79199409	15.4779911	15.91172409	Filtered	15.83996487	Filtered	15.65770721	Filtered	Filtered	Filtered	Filtered	15.99961758	16.09856606	15.79672813	1262.127563	601.7692261	1022.35675	585.034729	542.7172852	NaN	875.53302	NaN	1434.810913	NaN	NaN	NaN	NaN	1062.433594	840.9835815	652.8718262
A0A024F8R8;A0A1L4A1D9;A0A223G1A3;A0A224AUD7;A0A4P2STG1;A0A6B7G4L7;A0A6C0MCQ0;A0A6C0SGK9;A0A7S4PS32;A0A7S5L7J6;A0A8E8PJ39;A0A8F7CG51;I7C0V1;M1VK07;M1VNN7;Q0R326	VHPEVTVYPAK	Filtered	16.12634468	16.15711212	15.88022995	16.27410698	Filtered	16.08011055	Filtered	16.07059288	Filtered	Filtered	Filtered	Filtered	Filtered	Filtered	16.15377998	NaN	511.6763306	473.1690674	364.5959473	26.05972862	NaN	276.2676392	NaN	860.1321411	NaN	NaN	NaN	NaN	NaN	NaN	377.9480286
A0A024F8R8;A0A1L4A1D9;A0A223G1A3;A0A224AUD7;A0A4P2STG1;A0A6B7G4L7;A0A6C0MCQ0;A0A6C0SGK9;A0A7S4PS32;A0A7S5L7J6;A0A8E8PJ39;A0A8F7CG51;I7C0V1;M1VK07;M1VNN7;Q0R326	GIYNQEENVR	Filtered	16.1927948	16.49739075	Filtered	Filtered	Filtered	16.47624207	Filtered	16.31253433	16.64521027	Filtered	Filtered	Filtered	Filtered	Filtered	16.51259422	NaN	988.4732666	1106.307739	NaN	NaN	NaN	612.1009521	NaN	1736.421753	391.7931213	NaN	NaN	NaN	NaN	NaN	853.3023071
A0A024F8R8;A0A1L4A1D9;A0A223G1A3;A0A224AUD7;A0A4P2STG1;A0A6B7G4L7;A0A6C0MCQ0;A0A6C0SGK9;A0A7S4PS32;A0A7S5L7J6;A0A8E8PJ39;A0A8F7CG51;I7C0V1;M1VK07;M1VNN7;Q0R326	RAEVDTVCR	Filtered	9.017911911	8.614518166	Filtered	Filtered	Filtered	8.736018181	Filtered	8.562046051	Filtered	8.842264175	Filtered	Filtered	Filtered	Filtered	Filtered	NaN	74.08306885	78.87851715	NaN	NaN	NaN	91.83827972	NaN	102.5242844	NaN	59.45289993	NaN	NaN	NaN	NaN	NaN
A0A024QYR6;A0A1V0DNR7;A0A386NCS8;A0A6G6A825;A0A8I5KSF9;F6KCZ3;F6KCZ4;F6KCZ5;F6KD01;F6KD02	IYSSNSGPTR	10.05907631	9.914126396	9.543215752	8.961415291	9.641775131	9.72762394	9.546011925	9.79361248	9.417183876	10.07381153	9.789054871	9.757450104	9.509719849	9.674015045	10.0543642	9.707872391	97.97747803	98.28855133	115.6555481	94.32537842	110.5457916	128.9322662	120.4189301	126.5292969	81.55519867	99.51613617	104.0865707	132.3964539	111.7696228	95.33598328	145.0968781	126.2563629
A0A024QYR6;A0A1V0DNR7;A0A386NCS8;A0A6G6A825;A0A8I5KSF9;F6KCZ3;F6KCZ4;F6KCZ5;F6KD01;F6KD02	IYNLCAER	20.95568085	20.55351448	20.80713081	20.60984421	20.81513405	Filtered	20.86063957	20.77318954	20.5907135	20.7901535	20.82452583	20.36462784	20.84794044	21.23316765	21.02623558	20.88902283	185.1381989	246.9599152	289.8972778	199.618103	263.6680298	NaN	400.5126648	202.9299164	227.9719849	202.8086395	153.7228088	239.4065399	118.6860733	261.692688	315.7765808	298.5973816
A0A024QYT8;A8K889;Q9H7X7	LVHSNLEDDPEEIR	20.39834976	20.01993942	20.32161903	20.07650375	20.22587776	Filtered	20.32461166	20.29557037	20.04404068	20.22488594	20.33355141	19.82595062	20.30387115	20.76351166	20.4157486	20.30494308	59.83591843	61.8312912	71.67015076	39.45386124	57.90269089	NaN	63.23575974	79.20819855	55.99448395	52.59885406	25.93166924	47.28866196	20.21347809	38.10014725	53.67152023	52.12717819
A0A024QYU1;B2R7B1;Q9NZC3	DVITALTHRPWSLSHTGDGKPR	30.00605774	29.97058296	30.19765091	29.88625717	30.10243607	29.9458847	30.01527405	29.9269104	30.14056587	30.04756165	29.71533775	30.01823235	30.09496117	30.12397385	30.09527779	30.3010025	59.19378662	57.59545135	126.8815689	66.59939575	90.85066223	155.4056702	65.18898773	54.11391068	73.25357056	72.97220612	149.9109497	30.51701546	322.4201965	88.69038391	184.5239716	86.21472931
A0A024QYU1;B2R7B1;Q9NZC3	LCDLTFEQIR	Filtered	Filtered	31.98853302	Filtered	31.79215622	31.85627365	31.83515358	Filtered	Filtered	Filtered	31.71600342	31.78234291	31.77674866	Filtered	31.68919563	31.98015022	NaN	NaN	83.84934235	NaN	36.5485878	115.868515	107.1791153	NaN	NaN	NaN	47.48257065	68.53033447	369.9404602	NaN	71.75918579	47.61040115
A0A024QYY1;B7Z3A5;B7ZKM5;I3L2B2;I3L2H1;I3L356;O95208	KTPESFLGPNAALVNLDSLVTR	40.90256882	41.03764343	41.13979721	40.97473526	40.93029785	40.84000397	41.21027756	40.85829163	41.05047226	40.91296768	40.96087646	40.77996445	41.15698624	40.96236038	40.92844772	40.91375351	69.42314911	100.1917114	65.92044067	114.5772934	43.36413956	74.65708923	58.21923828	77.29923248	101.4716568	65.96713257	64.01020813	52.60702133	35.36561966	61.66283798	60.3502388	62.87663269
A0A024QYY1;B7Z3A5;B7ZKM5;I3L2B2;I3L2H1;I3L356;O95208	LQMALEESR	22.59498787	22.15293121	22.19646645	22.10817909	22.27646255	Filtered	22.34318924	22.23155975	22.17418289	Filtered	Filtered	Filtered	Filtered	22.76066971	22.48461723	22.26764679	166.0218048	142.8618011	150.5281982	128.9894562	120.6602631	NaN	192.8433685	121.8568649	198.8903046	NaN	NaN	NaN	NaN	128.9589691	119.1919937	156.3632507
A0A024QZ02;B3KWW5;O00182	FEDGGYVVCNTR	22.08535194	21.75771332	21.99001503	21.8671875	22.04867172	21.85240555	22.06497192	21.99588203	21.82155991	22.03155136	21.90385628	21.60346985	22.13993073	22.50374985	22.25158501	21.98680115	2539.943604	4300.565918	3454.820313	6295.501465	3648.572021	466.6902466	3343.101318	1588.312012	4032.300049	3354.913086	1764.703247	1524.91394	72.86706543	4963.98291	2846.048828	2857.516357
A0A024QZ02;B3KWW5;O00182	NTQIDNSWGSEER	21.02034187	20.52779579	20.879776	20.73034286	20.84259605	20.78203201	20.96253586	20.87507439	20.63944626	20.82559586	20.88654709	20.48247528	Filtered	21.34036827	21.08559608	20.92977715	912.6987915	1906.404663	1279.329712	2519.741211	1395.727417	199.5629883	1334.662598	726.1342163	1444.122559	1243.699707	731.8057251	562.4324951	NaN	1981.06958	1346.257813	1363.598022
A0A024QZ02;B3KWW5;O00182	GQSFSVWILCEAHCLK	39.80835342	39.89287567	40.05615234	39.92299652	39.84131622	39.89193726	40.22231674	39.93684387	39.91639709	39.89308929	39.99683762	39.81053543	Filtered	39.87078094	39.8127327	39.95770645	342.6647644	345.0687866	339.1970215	303.3745117	266.9344788	132.7354889	441.3435364	174.7163849	190.2673035	197.0382538	287.071106	331.9094238	NaN	547.6082764	433.460907	392.241394
A0A024QZ02;B3KWW5;O00182	LEVGGDIQLTHVQT	30.03175735	30.04942322	30.24461746	29.84283257	30.01914406	Filtered	29.98249626	29.93134689	30.04665947	30.01212502	29.72774887	29.96419907	Filtered	30.18156815	30.06781006	30.28150558	305.0678101	297.7626038	248.4742432	444.9564209	239.7408752	NaN	274.4669189	99.92683411	295.0124207	243.7846527	152.834137	126.5392609	NaN	417.6928101	250.6085968	246.3092346
A0A024QZ02;B3KWW5;O00182	VAVDGQHLFEYYHR	27.89632797	27.96455193	28.17048836	27.80312729	27.89428902	27.89717865	28.0117321	27.91026306	27.87672806	27.96986961	27.75723457	27.7570858	27.96918297	28.30666351	28.04664612	28.18072891	705.1824951	1974.588623	1057.40625	2256.286133	2569.152344	694.6880493	1163.582153	1599.678955	1237.114014	1177.402466	1604.300537	658.0805054	44.46272278	1883.142578	1368.567383	1360.562256
A0A024QZ02;B3KWW5;O00182	VAVDGQHLFEYYHR	27.92025566	27.97305489	28.16941643	27.77654648	Filtered	Filtered	27.97239304	Filtered	27.85174561	28.00178146	Filtered	27.75602341	Filtered	28.272089	27.97593689	28.18763924	705.1824951	1974.588623	1057.40625	2256.286133	2569.152344	694.6880493	1163.582153	1599.678955	1237.114014	1177.402466	1604.300537	658.0805054	44.46272278	1883.142578	1368.567383	1360.562256
A0A024QZ02;B3KWW5;O00182	FHINLCSGNHIAFHLNPR	30.00872803	30.13803864	30.26144218	29.96332932	30.0412941	Filtered	30.03654289	Filtered	30.11133385	Filtered	29.89609909	30.06874275	Filtered	30.18510437	30.12717247	30.3648262	65.04649353	39.00840378	52.56796646	22.1180172	26.02069855	NaN	60.98515701	NaN	28.12181854	NaN	34.05013275	47.23803329	NaN	54.92943954	104.1299515	42.58370972
A0A024QZ08;J3QR43;J3QRC6	VLDPEVTQQTIELK	30.06985855	30.07690048	30.27210426	29.87827682	30.05192566	30.02034378	30.01794434	29.96946144	30.14589119	30.0900898	29.78179359	29.98635101	30.05242729	30.16916084	30.08730507	30.27973557	180.4334412	209.4230957	25.21517372	180.0143585	197.9663086	96.8401947	221.70224	165.8664093	207.7929077	192.806366	145.1244659	181.1108551	329.3238831	211.4653625	210.454895	218.7240601
A0A024QZ08;J3QR43;J3QRC6	EAQQQQLQALIAEK	30.73789597	30.68914795	30.96412086	30.60751152	30.78108788	30.73902512	30.70459747	30.71196938	30.80597305	30.74232292	30.58016968	30.72083092	30.76031303	30.88238907	30.78457451	30.9983654	19.02656746	17.70653725	32.91419601	28.56940079	44.09029007	24.6374855	27.3916111	20.90234756	23.73930359	29.89134598	23.24273682	20.69888496	45.95041656	21.40634727	28.62908173	29.59199905
A0A024QZ34;K7ES70;P55083	ADGEYWLGLQNMHLLTLK	41.45278168	41.47625732	41.54380798	41.46125793	41.44070053	41.34768677	41.57444	41.38467789	41.55567169	41.39676285	41.40475464	41.30636215	41.60630035	41.47538757	41.47068024	41.41610336	305.0743103	550.9049683	410.1099854	445.7078552	255.4970093	254.423111	337.840332	372.1486206	439.684906	578.1262817	463.2023621	427.3397827	143.7319794	426.4428101	314.9581299	367.6886292
A0A024QZ34;K7ES70;P55083	ADGEYWLGLQNMHLLTLK	37.02959061	37.12210846	37.1100235	36.97416687	37.00417709	37.0043335	37.11379242	37.00128555	37.09511566	36.93617249	36.90398026	37.02376175	37.30513	37.00938797	37.08709717	37.23457336	305.0743103	550.9049683	410.1099854	445.7078552	255.4970093	254.423111	337.840332	372.1486206	439.684906	578.1262817	463.2023621	427.3397827	143.7319794	426.4428101	314.9581299	367.6886292
A0A024QZ34;K7ES70;P55083	GFYYSLK	28.49540138	Filtered	Filtered	29.26601601	Filtered	Filtered	Filtered	Filtered	Filtered	Filtered	Filtered	28.353405	Filtered	Filtered	Filtered	Filtered	23.26967239	NaN	NaN	14.94482327	NaN	NaN	NaN	NaN	NaN	NaN	NaN	71.842659	NaN	NaN	NaN	NaN
A0A024QZ42;O75340	YITDWQNVFR	37.92281342	38.07377625	38.09618378	37.95241547	37.97973251	37.99321747	38.2009964	38.02468872	38.06275558	37.83464813	37.98869324	38.04178619	38.26476669	37.92666245	38.04403687	38.23420334	371.1074524	733.7490234	489.0163879	568.2438965	793.0186768	589.9443359	1096.824829	499.2822876	568.4419556	272.3470459	1320.143799	899.3605957	1463.352539	312.9423828	1184.246094	909.7831421
A0A024QZ42;O75340	AGVNFSEFTGVWK	39.01808548	39.16359711	39.24980545	39.11135101	39.01379013	39.06969833	39.37608337	39.17842102	39.15526962	39.03090286	39.13171005	39.09460068	39.26953888	39.04055023	39.04084015	39.26032257	661.2658081	562.7033081	647.8345947	530.1849365	783.4394531	260.0227356	690.5085449	563.4877319	545.7131348	614.1720581	441.7903748	515.2962036	667.4590454	667.0632324	629.9014893	588.5680542
A0A024QZ42;O75340	LSDQFHDILIR	30.5606823	30.51724243	30.7869072	30.36651802	30.55605316	30.52722168	30.53803444	30.47891235	30.58357239	30.54914093	30.29133224	30.49048424	30.53528595	30.6945591	30.58346558	30.80521774	145.601059	197.8486481	120.9740448	186.2767487	181.2975922	240.8491974	196.9431458	178.5313416	164.3371887	189.7387848	244.4985199	189.597229	268.6573181	264.1289063	199.8413086	233.9751129
A0A024QZ42;O75340	DNSGMIDKNELK	16.72746658	16.41785431	16.65598488	16.32591438	16.69850159	16.37753677	16.61625862	16.48875237	16.47111511	16.7851944	16.57732773	16.29842186	16.67005157	16.81836128	16.86683273	16.64728165	58.93341446	64.07569122	43.66871643	46.19080353	56.73575974	75.13241577	46.95769501	48.14993286	43.3442421	57.98648453	69.82271576	63.26324463	50.89387131	56.99547195	45.81137466	42.08311844
A0A024QZ44;B4DJ17;Q96NT5	MEGSASPPEKPR	Filtered	Filtered	Filtered	Filtered	Filtered	Filtered	Filtered	Filtered	Filtered	Filtered	Filtered	Filtered	14.81653976	Filtered	Filtered	14.76718426	NaN	NaN	NaN	NaN	NaN	NaN	NaN	NaN	NaN	NaN	NaN	NaN	14.81902218	NaN	NaN	7.47090435
A0A024QZ63;Q92614	TALEEQLSR	19.92165947	19.47677231	19.76516533	19.48013687	19.6960392	19.5903511	19.76554871	19.70450211	19.5194664	19.74025726	19.78503609	19.33865547	19.7421608	20.1300106	19.85665894	19.80167007	474.7611694	347.9868774	389.7281799	457.6513672	424.2660828	341.8434143	501.4091492	337.9820862	502.7987976	399.1551819	443.170929	349.3581848	328.8048706	458.0600891	452.113739	506.0670471
A0A024QZ63;Q92614	ALLADAQLMLDHLK	40.6314621	40.71335602	40.82879257	40.7115593	40.6857605	40.59278488	41.00561905	40.63500595	40.77139282	40.69766998	40.75621796	40.56998444	40.85398102	40.75769806	40.6493721	40.68510056	277.5376587	379.1627808	272.8011475	339.5287781	323.8016968	173.1472015	235.5671692	254.1837921	403.631012	275.2381592	181.2093964	164.2429504	54.94538116	206.4651337	163.494339	175.6774902
A0A024QZ63;Q92614	LDHDGAILDVDEDDVEK	26.36068726	26.37317848	26.63503265	26.21977234	26.34008217	26.43077469	26.48664093	26.41992188	26.38102722	26.39968681	26.25888252	26.25074005	26.35662842	26.77906418	26.52440262	26.61052322	176.0119781	271.2747803	176.687973	223.9670715	156.7987213	126.3694153	102.4605408	122.892601	181.2040253	140.5193634	98.47008514	85.87069702	47.60965347	106.277977	177.6064606	112.9949493
A0A024QZ63;Q92614	AVEELLECLDLEK	40.03340149	40.1391983	40.28650284	40.12149048	40.10095978	40.02926254	40.35168076	40.07949066	40.13346863	40.07299042	40.22461319	40.01167297	40.21604919	40.09848404	40.01651382	40.16147995	136.259201	152.9063568	127.0476685	179.4564972	154.1538696	162.5713806	167.7928619	107.4318695	161.2835083	152.6181641	128.8082733	104.6669006	105.8829651	137.0469208	153.766098	106.0530472
A0A024QZ63;Q92614	IISNLFLGR	34.5363884	34.48490143	34.69628906	34.44897461	34.61156464	34.44982147	34.62307739	34.48660278	34.45297623	34.5091362	34.46902466	34.4504509	34.55107117	34.6410141	34.45550537	34.69579697	67.82788086	171.6954956	142.4871674	73.74507141	123.9121933	339.1735229	185.6232605	137.500885	118.0933304	89.81871796	101.1328812	100.3433151	82.29697418	111.356636	153.7081757	138.7377625
A0A024QZ63;Q92614	GASFEELCHNYTQDR	25.77415276	25.58722305	25.96864891	25.54545403	25.73756027	25.90263557	25.86270714	25.81474113	25.84233856	25.79718399	25.74406242	25.75988197	25.75149345	26.14987183	25.82872581	25.93889236	136.3601227	241.2650909	100.6711884	212.4931183	135.806076	97.43792725	169.4818573	125.8183441	211.0146332	131.6894684	118.0738525	70.19404602	67.0353241	115.3991776	83.26746368	102.3451385
A0A024QZ63;Q92614	NTGESASQLLDAETAER	27.58619308	27.64380646	27.81520081	27.46644402	27.52837753	27.40101051	27.69629097	27.60807228	27.54788208	27.60652161	27.44975281	27.43897057	27.61654472	27.96985817	27.73376274	27.82005119	102.9188309	163.1839447	139.8986969	155.6884766	139.8876495	54.20144653	93.56484222	134.2107544	127.9458694	136.2013397	80.58927155	104.3868942	70.20171356	134.3572998	135.8788452	117.2165833
A0A024QZ63;Q92614	LEEDQEDMNELMK	27.87152863	27.89720917	28.06593895	27.71718216	27.85087204	27.77402115	27.93907738	27.82697296	27.84128761	27.89191437	27.65002632	27.66317558	27.81147385	28.17550087	27.98728561	28.08947372	100.9528427	155.2232208	112.0827103	143.8729401	104.1014633	143.1879272	88.33838654	98.80857849	125.9960098	105.4818726	116.8617249	98.52838135	77.17769623	108.2096634	89.35997009	102.1462097
A0A024QZ63;Q92614	VVSLEAELQDISSQESK	38.29412842	38.44239044	38.504673	38.33693314	38.2924881	38.31395721	38.56167221	38.43323517	38.44467926	38.21117783	38.37587738	38.40242004	38.5934639	38.32455063	38.38868332	38.55500412	132.63591	148.0328522	117.639267	145.1833191	113.7748032	136.4602814	104.7698441	63.60621262	130.4856262	111.5162888	91.62892914	87.07975769	71.25905609	78.84043884	100.1397324	99.54676056
A0A024QZ63;Q92614	YKEENIELAFDDLEPPTDDSVAAVDQASHQSLVR	36.88586807	36.97414017	36.93762589	36.81927872	36.85193253	36.77557373	36.97380447	36.8070488	37.00244522	36.78607941	36.77620316	36.89754868	37.17787933	Filtered	36.9896431	37.12488556	102.3919067	158.9868927	111.289856	134.674408	78.55731964	31.18261147	166.80159	76.09409332	107.646492	33.23124313	62.04418945	132.3585815	83.54582214	NaN	139.5965271	115.9393234
A0A024QZ63;Q92614	LQQEFEDKLEVEQQNK	23.40924454	23.17461967	23.53969002	23.26808167	23.53733444	23.28000832	23.48181534	23.46841049	23.41903496	23.55989647	23.25415039	23.24892998	23.5540123	23.88610077	23.69760132	23.54458618	105.5102081	113.8588638	89.84246826	99.78125763	85.18593597	81.40975952	93.49473572	101.0696335	126.3556366	91.24950409	90.48194122	88.54917908	59.71143341	83.78773499	94.75102997	99.17232513
A0A024QZ63;Q92614	RFDSELSQAHEEAQR	16.6300087	16.21140289	16.61168098	16.29756355	16.731287	16.35449791	16.62779999	16.471035	16.46402931	16.73292542	16.54632568	16.25945091	16.7134819	16.80064583	16.83581924	16.66410828	104.481041	127.2580032	111.8422775	87.43665314	60.67064667	51.4942894	91.85562134	75.84456635	87.77256012	77.52313232	81.30783081	77.40103149	46.42037582	96.10958862	92.54072571	80.47220612
A0A024QZ63;Q92614	QGPEESGLGDGTGPK	14.45131779	14.20261097	14.27583504	13.91422939	14.38243771	14.09862423	14.29724503	14.27095032	14.14685249	14.46615601	14.35145187	14.01399803	14.21051121	14.38531685	14.5983572	14.20634651	49.60577774	122.1163254	93.95681	84.84667969	87.90751648	73.11096191	75.01546478	79.78492737	76.75193024	96.86467743	64.82793427	48.04187012	38.35675049	62.16956711	80.19464874	61.11845016
A0A024QZ63;Q92614	VKLDHDGAILDVDEDDVEK	25.71920967	25.683815	25.92702293	25.5224247	25.64539719	25.76530266	25.82371712	25.76247215	25.74488068	25.77680397	25.61470413	25.63849258	25.70186234	26.07100677	25.8269558	25.91054344	65.27739716	139.8191071	70.11845398	97.89794159	64.97121429	38.85628128	59.33612442	75.55950928	49.50070953	83.4786377	58.89661789	66.245224	24.31681061	74.76680756	73.00308228	90.20063019
A0A024QZ63;Q92614	NQLEESEFTCAAAVK	26.86571121	26.86235046	27.13739586	26.71953201	26.82381821	26.86941338	26.98112106	26.90637398	26.85413933	26.89420128	26.78525162	26.73723984	26.85366058	27.27344894	26.97359657	27.08900642	35.98931885	27.16938019	34.51096344	16.52521706	24.48053741	44.54486084	92.11995697	14.45462227	24.44399834	26.05759621	80.65274048	73.39981079	60.19150162	118.9043045	127.6601944	123.6667862
A0A024QZ63;Q92614	NKDEEIQQLR	14.59311008	14.18222427	14.31127739	14.04270935	14.44179344	14.21114063	14.40977287	14.32233238	14.20356464	14.4989357	14.42410851	14.06273365	14.38681984	14.43138695	14.65772343	14.28166294	35.04640579	57.72977829	48.88108826	32.6711235	39.75200653	44.66794586	35.30609894	33.89125061	40.52119446	34.0595932	47.753479	48.80574799	22.2600441	49.02772522	28.36228752	47.21677017
A0A024QZ63;Q92614	NLTLFQAACR	31.40244102	31.4148407	31.6474247	31.26940727	31.47481155	31.44604683	31.46214294	31.42705536	31.44657135	31.39894676	31.28717995	31.3986969	31.40369797	31.55499077	Filtered	31.63898849	274.2052307	312.775238	273.9692078	297.7727356	275.4712524	246.8618011	287.9303589	356.1194763	339.2034912	296.8797302	206.1504059	259.4391174	172.4472656	268.2659912	NaN	302.6661072
A0A024QZ63;Q92614	ISELTSELTDER	26.91355515	26.98462486	27.1267643	26.75939369	26.8557148	Filtered	27.02898216	26.93029785	26.92057991	26.95799446	26.7905674	26.76913643	26.90416336	27.3026886	27.05866814	27.15811729	400.7710266	448.3119812	492.9510803	251.2234802	262.3480225	NaN	366.2877197	227.7679749	333.7929993	239.1817474	74.1652832	120.4739075	140.7760773	163.7335663	336.0319824	248.6916046
A0A024QZ63;Q92614	LTAELQDTK	15.11316681	15.11433983	14.87669086	14.60796165	15.0523119	Filtered	14.98307991	14.91156864	14.8513298	Filtered	15.02922726	14.64942265	14.96539021	15.12423611	15.17793655	14.9240036	334.0767517	243.2460632	205.8767242	253.1952667	208.5823822	NaN	425.3161011	109.0146332	191.7268524	NaN	308.4470215	181.2322083	337.2103577	213.9200439	326.4669495	195.9342194
A0A024QZ63;Q92614	LGDLQADSEESQR	16.72924614	16.40368652	16.60193062	16.25858116	16.71090698	Filtered	16.58348083	16.5091362	16.46491051	16.77898788	16.61367416	16.2417202	16.71435928	16.80153656	16.85797119	16.64373589	101.8940735	146.9039612	102.6215439	114.2902832	100.3810501	NaN	101.2861252	89.3508606	113.9099579	85.97973633	76.65923309	79.07007599	66.7928772	86.01322174	105.8683929	93.16864014
A0A024QZ63;Q92614	VVSLEAELQDISSQESKDEASLAK	39.0818634	38.96157455	39.09830093	Filtered	38.81175613	38.91287231	39.22451782	39.00832367	38.90008163	39.0840683	38.9722023	38.95103836	39.1126976	38.8677597	38.90258026	39.25234222	38.19561386	119.9185638	71.20902252	NaN	51.82778931	43.3069191	113.3644943	71.36083984	19.41775703	37.39987946	62.93797684	103.9899216	58.12667084	68.52685547	63.82320786	51.03911591
A0A024QZ63;Q92614	TTSCQHLVQYLATIAGISGNK	Filtered	41.68453598	41.78133774	41.68276978	41.67816162	41.61701584	41.7666893	41.62744141	41.7771759	41.66878891	41.66080475	41.58632278	41.79589081	41.71282959	41.71881866	41.63759995	NaN	49.74894714	54.58993912	62.7415657	68.95880127	72.25718689	80.72563171	70.76862335	47.43560791	45.35924911	46.07100677	43.74946213	48.09638596	64.56796265	69.41617584	51.13992691
A0A024QZ63;Q92614	SSCCMGLSR	14.74019527	14.44626713	14.53554535	14.22167206	14.6553936	Filtered	14.60468674	14.54920292	14.4117775	14.73912811	14.62434006	14.31347084	14.54718399	14.67149925	14.8553009	14.48453999	42.80077362	63.57455063	70.15429688	76.33354187	67.45022583	NaN	81.90007019	51.21863174	70.38313293	39.87779999	60.65692902	46.36822891	41.21752548	55.45550156	56.22728348	38.41127777
A0A024QZ63;Q92614	DLAQINDLQAQLEEANK	36.55733871	Filtered	36.64302826	36.47799683	36.54782104	Filtered	36.58042908	36.4306488	37.1518364	36.45591736	36.3546257	36.43178558	36.73707962	36.5583725	Filtered	36.74637604	166.1543884	NaN	148.1646729	200.1464996	170.4241028	NaN	169.9479065	250.7395935	55.19849396	167.6198883	167.085022	117.9029312	167.7653198	181.5221252	NaN	128.4368896
A0A024QZ63;Q92614	SEELNLPEGK	21.13729286	20.86819839	21.04989243	20.85791779	21.01006126	Filtered	21.05025864	21.10897064	20.79363441	Filtered	20.96893692	20.56758881	21.06677437	21.48655319	21.23710251	21.03077698	152.9716644	225.8506927	169.6332245	171.1933594	135.1834259	NaN	147.2821808	63.39053345	176.4015198	NaN	122.782547	100.4187469	87.01661682	101.867012	178.7826996	133.0490723
A0A024QZ63;Q92614	QDQSIILLGSSGSGK	28.5095787	28.56968307	28.6692791	28.3684845	28.49682617	Filtered	28.55043411	28.49147797	28.47928047	28.59095383	Filtered	28.3489666	Filtered	28.84019279	28.70494461	28.78850174	37.13966751	69.53430176	55.53729248	79.23963928	74.3136673	NaN	78.77548218	67.52547455	71.82904816	60.53154373	NaN	48.1379776	NaN	79.91422272	59.70544434	45.3426857
A0A024QZ63;Q92614	LATLSDQVNR	18.00063705	17.64864159	Filtered	17.54589462	17.79362488	Filtered	17.80987549	17.76480865	17.63553047	Filtered	17.81868935	17.6621151	17.84237289	18.05999374	18.05251122	Filtered	438.3246765	610.5346069	NaN	233.1568909	106.2476044	NaN	367.5884094	128.3376465	228.1021423	NaN	193.3105164	110.3344269	166.8269653	289.5904541	163.8897705	NaN
A0A024QZ63;Q92614	LEDLASLVYLNESSVLHTLR	Filtered	42.2081604	42.21735382	42.25161362	42.20719147	Filtered	Filtered	42.2202034	Filtered	42.18976593	42.19768524	42.21625519	42.23985291	42.21812057	Filtered	Filtered	NaN	51.38297653	41.8687439	38.87150192	43.49236679	NaN	NaN	41.60287857	NaN	39.57196045	37.26004028	38.7143631	53.80717087	33.8576088	NaN	NaN
A0A024QZ63;Q92614	DGFSLASQLK	31.49460602	31.45381927	31.7395668	31.3456192	31.52175713	Filtered	31.49315834	31.49794006	31.51480103	31.47780418	Filtered	Filtered	Filtered	31.58068657	Filtered	31.7364769	63.03640366	110.9524994	75.79704285	75.37741089	67.08757019	NaN	134.6767273	74.32354736	120.9303894	87.00200653	NaN	NaN	NaN	55.19793701	NaN	65.72480011
A0A024QZ63;Q92614	FDSELSQAHEEAQR	Filtered	16.13963318	Filtered	16.140728	Filtered	Filtered	Filtered	16.34074974	16.29391479	16.64254951	Filtered	Filtered	Filtered	Filtered	16.66837692	16.49930573	NaN	82.54871368	NaN	74.89247131	NaN	NaN	NaN	47.21444702	68.87606049	65.95084381	NaN	NaN	NaN	NaN	81.01039124	60.76300812
A0A024QZ63;Q92614	DMLLAEAFSLK	42.35025406	42.34461594	Filtered	Filtered	Filtered	Filtered	42.31510162	Filtered	42.36549377	Filtered	Filtered	Filtered	Filtered	42.33867645	42.32837677	Filtered	7.6976614	7.827921867	NaN	NaN	NaN	NaN	11.03805161	NaN	9.882408142	NaN	NaN	NaN	NaN	19.78610229	17.5519352	NaN
A0A024QZ89;A0A0A0MS45;A0A6I8PIQ6;J3KNI1;Q6PIW8;Q9H9E3	LLQEAEQR	13.07518482	12.77607632	12.67102337	12.30169487	12.81777477	12.7145443	12.69797802	12.72201061	12.57942486	13.01012421	12.83979321	12.65127563	12.60851288	12.73000813	12.97769165	12.71613598	502.7682495	375.8727722	386.0033264	465.5748596	508.9432373	899.6937866	367.5642395	354.1044617	517.5238037	420.4437866	525.1559448	252.5587158	303.3354797	356.3539734	255.9179688	319.4506226
A0A024QZ89;A0A0A0MS45;A0A6I8PIQ6;J3KNI1;Q6PIW8;Q9H9E3	IVETHQPIVETYYGPGR	24.2890358	24.12084389	24.37717247	24.06018066	24.25238991	24.26618767	24.30856705	24.26325035	24.26175499	24.34144211	24.13400459	24.10214043	24.30109596	24.66490173	24.39936638	24.38205338	233.7149811	278.8210144	231.4335327	343.0959167	268.7011414	233.6222076	273.1118774	288.5331726	334.5696106	355.3118286	231.7952881	261.1062012	389.1253967	251.9620819	252.1539612	279.0065308
A0A024QZ89;A0A0A0MS45;A0A6I8PIQ6;J3KNI1;Q6PIW8;Q9H9E3	LFSQGIGGEQAQAK	21.0646534	20.79016685	20.99319458	20.79059029	20.96399117	20.85556602	21.02278709	20.92468643	20.75285721	20.92836571	20.94679451	20.54006577	20.99677277	21.42187881	21.15912819	20.95546722	287.4341431	306.6015625	206.506897	274.2247009	248.237854	187.2655487	188.745636	227.969101	253.8008728	236.4863281	244.9658508	233.4891663	283.0090027	190.0976868	219.1012878	290.1699829
A0A024QZ89;A0A0A0MS45;A0A6I8PIQ6;J3KNI1;Q6PIW8;Q9H9E3	SLTELQELEAVYER	39.21565628	39.36656189	39.45804596	39.34082031	39.23793411	39.2699852	39.58170319	39.36801529	39.35284424	39.27632523	39.34820557	39.28952408	39.47253418	39.27008438	39.24115372	39.42866516	192.329895	159.6425018	147.6929016	160.0521393	169.0486145	188.8646545	175.9850464	139.4096069	169.9235992	181.8897705	195.7013092	140.7253418	218.6483307	164.1426392	162.6374817	163.3523254
A0A024QZ89;A0A0A0MS45;A0A6I8PIQ6;J3KNI1;Q6PIW8;Q9H9E3	FDSCLSDLAAVSNK	31.63993073	31.56722832	31.87954903	31.49625778	31.68314552	31.73932076	31.62783432	31.64059258	31.676054	31.55400848	31.49804306	31.6467762	31.60128784	31.74459076	31.55097389	31.83924675	155.2477875	142.4448853	153.0498505	120.5013733	170.0087128	129.3266754	90.96954346	148.4558868	145.3188782	161.0760345	152.8972168	145.7799988	155.7476196	136.1804504	160.3444214	142.2337494
A0A024QZ89;A0A0A0MS45;A0A6I8PIQ6;J3KNI1;Q6PIW8;Q9H9E3	MGPNLQLIEGDAK	31.89780617	31.86229897	32.16661835	31.79925537	31.95964432	31.93866348	32.00792313	31.95162392	31.9365406	31.80662727	31.81169128	31.93384743	31.85917282	31.97847939	31.80617142	32.11573029	99.64188385	110.3165131	110.8852997	125.1403885	120.2545929	161.3185425	123.4810944	121.8116302	134.4399872	127.6240692	149.1469116	164.1199188	213.1814575	93.41409302	118.8408813	156.7153473
A0A024QZ89;A0A0A0MS45;A0A6I8PIQ6;J3KNI1;Q6PIW8;Q9H9E3	ELDPILTEVTLMNAR	41.77438736	41.78996277	41.81766129	41.75897217	41.74108124	41.6134758	41.84287643	41.71430206	41.82945251	41.72637939	41.73964691	41.68643951	41.86410904	41.77838898	41.80830002	41.74836349	136.1106262	146.5811005	129.6311188	130.9630737	149.9802246	91.72781372	128.980545	117.8479614	124.1220932	135.3700867	104.3778839	98.73178101	109.6209869	124.9056015	110.6784744	93.30757904
A0A024QZ89;A0A0A0MS45;A0A6I8PIQ6;J3KNI1;Q6PIW8;Q9H9E3	LSGVQQPSEGVGGGR	15.08658314	14.82729626	14.95376492	14.66111946	15.0921917	14.74450397	14.96711922	14.88232422	14.86198425	15.12550545	14.98670769	14.64680862	14.97867584	15.09765816	15.22046661	14.91071606	110.0750122	81.72439575	66.77275085	120.4069366	81.90644073	99.18655396	138.2439423	86.95552826	92.29296875	92.8864975	115.2688828	103.0248795	116.7130508	114.3920059	91.86472321	112.0046005
A0A024QZ89;A0A0A0MS45;A0A6I8PIQ6;J3KNI1;Q6PIW8;Q9H9E3	ISSDFEVGDSMASEEVK	29.46203804	29.47442245	29.67493439	29.30500412	29.52121735	29.37262535	29.43664742	29.34298515	29.48228264	29.43180084	29.1792984	29.32004547	29.46052742	29.67832756	29.59373856	29.66392899	75.54454803	97.87825775	66.93029785	88.07665253	63.68401337	72.12989044	56.83675003	67.69720459	70.53574371	66.9442215	66.61399078	80.24195099	74.93061066	67.51834106	51.93776703	65.33069611
A0A024QZ89;A0A0A0MS45;A0A6I8PIQ6;J3KNI1;Q6PIW8;Q9H9E3	YLQVECDR	17.36361122	16.9875679	17.22566605	16.91952515	17.28948402	Filtered	17.16742325	17.09584236	17.08605003	17.34166336	17.22418213	16.85485268	17.28773308	17.38823891	17.42866135	17.21967697	333.3025208	286.4596863	246.9918365	116.4682007	231.1933746	NaN	233.7837677	258.1144104	225.8589935	221.6807404	172.5342102	207.0968628	237.1311188	240.0422363	237.962677	266.8373413
A0A024QZ89;A0A0A0MS45;A0A6I8PIQ6;J3KNI1;Q6PIW8;Q9H9E3	KFSEYLCK	Filtered	18.1733017	18.43521309	18.03854752	18.30755043	18.27894402	18.4594326	18.2840786	18.14953041	18.33320618	18.41503906	18.06967735	18.45729446	18.61390305	18.54519463	18.54332352	NaN	131.6589203	336.6711121	133.5983887	109.0142212	187.3213196	328.282196	202.8252106	100.4798431	82.26866913	153.5583801	206.9063721	298.8443604	294.1906128	228.7872772	250.9252777
A0A024QZ89;A0A0A0MS45;A0A6I8PIQ6;J3KNI1;Q6PIW8;Q9H9E3	ELDALLEQQNTIESK	31.24297333	31.15966225	31.5331192	31.06469154	31.22496033	Filtered	31.19367599	31.20112228	31.24189377	31.17303467	31.07188034	31.19137192	31.14581108	31.29441833	31.19923592	31.41036987	131.1112671	117.8053894	95.02083588	107.1747894	98.26774597	NaN	94.04605865	68.37554932	100.0688553	75.51137543	135.1526642	107.3416214	106.7503128	105.7381592	73.85728455	111.8389435
A0A024QZ89;A0A0A0MS45;A0A6I8PIQ6;J3KNI1;Q6PIW8;Q9H9E3	FCMDGVQTALR	30.39057159	Filtered	Filtered	30.21231079	30.37795448	30.36239624	30.40779114	30.29285431	30.43738937	Filtered	30.19566536	30.33897781	30.43163681	29.64731789	Filtered	30.61381912	71.56637573	NaN	NaN	57.00807571	36.72380829	136.805603	77.29857635	40.43861771	59.76921082	NaN	91.98060608	75.15397644	138.2559814	40.52720261	NaN	67.44233704
A0A024QZ89;A0A0A0MS45;A0A6I8PIQ6;J3KNI1;Q6PIW8;Q9H9E3	EGDLPQVER	Filtered	17.02565956	17.20794106	16.859272	17.29568672	17.48504066	Filtered	Filtered	Filtered	17.34520912	Filtered	Filtered	Filtered	17.36252594	17.40824318	Filtered	NaN	621.4297485	1145.563843	294.1850891	380.6488647	317.5505676	NaN	NaN	NaN	579.8126221	NaN	NaN	NaN	392.3039551	698.0489502	NaN
A0A024QZB4	THLPLALLPQTLLDQK	39.27324677	39.42683411	39.47309113	39.35588455	39.26097488	39.22389984	39.61006165	39.33789063	39.34398651	39.25151825	39.35527802	39.25672913	39.46100998	39.30109406	39.25356293	39.36132431	40.6347084	41.33384323	40.87244415	121.3376007	119.4156189	56.58764648	36.56974792	53.16688156	38.47449875	58.54156494	34.68814087	51.91616821	28.0822258	227.9140472	19.33265877	57.2862854
A0A024QZB4	THLPLALLPQTLLDQK	39.15274429	39.42062378	39.45890808	39.33107758	39.23350143	39.21238708	39.57727814	39.3423233	39.33776855	39.25860977	39.36238098	39.25318527	39.45214462	39.25234985	39.23406219	39.39500427	40.6347084	41.33384323	40.87244415	121.3376007	119.4156189	56.58764648	36.56974792	53.16688156	38.47449875	58.54156494	34.68814087	51.91616821	28.0822258	227.9140472	19.33265877	57.2862854
A0A024QZB4	TTFTVAQNER	17.03756523	16.77314949	16.92619896	16.57221603	16.98736191	Filtered	16.8812542	16.75638962	16.75728416	17.05815506	16.87420273	16.6191597	16.8951683	17.0753994	17.12908363	16.92017937	439.6514893	176.0534821	374.7883911	608.1572266	658.6866455	NaN	260.3814392	269.3108826	269.3190308	365.6312256	34.09078979	192.8029938	124.6980057	1193.978516	213.6087952	349.5203247
A0A024QZB4	SLPEETVDFMVQHTSFK	38.45848846	38.51636505	38.61054611	38.51463318	38.46348572	38.53544617	38.77921677	38.61495209	38.56782913	38.38093567	38.64788437	38.54437256	38.75911713	38.52745056	Filtered	38.62901306	58.37900543	87.96174622	50.51630402	135.1483307	374.9334412	59.1776886	56.47130585	46.98298645	83.25775146	58.76242065	59.12812042	65.01731873	61.52181625	252.4774475	11.22207928	51.04328156
A0A024QZB4	SLPEETVDFMVQHTSFK	38.43058014	Filtered	38.72085953	38.11188126	Filtered	Filtered	38.8922348	38.83821487	Filtered	38.4513855	Filtered	38.61347198	Filtered	38.56731033	38.49057007	38.77920914	58.37900543	87.96174622	50.51630402	135.1483307	374.9334412	59.1776886	56.47130585	46.98298645	83.25775146	58.76242065	59.12812042	65.01731873	61.52181625	252.4774475	11.22207928	51.04328156
A0A024QZB4	YFAEALGPLQSFQARPDDLLISTYPK	Filtered	41.43107605	41.48269653	41.42671204	41.42209244	41.27856827	41.55316925	41.35544968	41.53174973	41.39144897	41.38879776	41.18932724	Filtered	41.4328537	41.4414444	41.37091827	NaN	10.03055096	13.11181164	35.31500626	16.15855408	11.08060932	6.649641991	10.09501362	5.720441818	7.504869461	5.194335461	2.599514961	NaN	11.33132935	2.889123678	4.821093559
A0A024QZB4	FDADYAEK	16.53343391	16.20519638	16.40083122	16.0627327	16.5230732	Filtered	16.38762474	16.29732895	16.22924995	16.59646988	Filtered	16.07515526	Filtered	16.59236336	16.69407082	16.463871	310.5164185	178.7655792	287.1761169	479.6456909	517.1040649	NaN	168.6837463	251.1476288	227.5853729	261.1207886	NaN	76.9894104	NaN	338.4410095	75.79225922	83.84407806
A0A024QZB4	VHPEPGTWDSFLEK	Filtered	32.35760498	Filtered	32.28929901	32.47355652	32.48975372	32.53525925	32.50537109	32.41596985	32.48000336	Filtered	32.51683426	32.50064087	32.53490448	32.33877945	32.67483521	NaN	52.80306625	NaN	97.21570587	63.27257919	78.92152405	54.04555893	63.78580093	68.37704468	56.40882874	NaN	53.25958633	51.6141243	129.1024933	49.70694351	69.11774445
A0A024QZB4	MAGCSLSFR	23.96211243	23.69822693	23.98631859	23.64818382	23.97325706	23.85415077	23.95769882	23.87507629	23.85240173	23.98259926	23.73527908	23.71408653	24.00070953	24.29544449	24.11494446	23.99382019	134.8826141	141.5984192	237.2877655	259.8192139	224.1972046	298.7602844	212.8455658	244.834259	161.8093414	189.5340881	134.4262085	146.2408752	86.28109741	449.6445618	131.7437744	170.3762054
A0A024QZB4	MAGCSLSFR	21.1443882	20.82209778	Filtered	20.68161774	20.97728539	Filtered	Filtered	Filtered	Filtered	Filtered	Filtered	20.5772934	Filtered	21.36872482	Filtered	21.00330734	134.8826141	141.5984192	237.2877655	259.8192139	224.1972046	298.7602844	212.8455658	244.834259	161.8093414	189.5340881	134.4262085	146.2408752	86.28109741	449.6445618	131.7437744	170.3762054
A0A024QZB4	PDDLLISTYPK	30.62181854	Filtered	30.94374657	30.42766953	30.62249947	Filtered	30.64434624	Filtered	30.62874603	30.61824226	Filtered	30.62337303	30.68677521	30.83012009	Filtered	30.89027405	93.07556915	NaN	62.07741547	102.3593521	97.51015472	NaN	67.03832245	NaN	50.98635483	68.76073456	NaN	71.0083313	73.55750275	210.0520935	NaN	87.0542984
A0A024QZB4	APGIPSGMETLK	26.46523285	26.45379639	26.72895813	26.2498951	26.38615608	26.52470016	26.53536797	26.49261284	26.43507385	26.47500992	26.33685875	26.32606316	26.45585251	26.80653	26.54920387	26.61140251	316.7616577	351.2809448	249.1525269	601.0927124	508.6669312	218.1338654	214.2763214	353.7840576	309.8733215	324.846405	136.5317078	203.4217529	147.839447	839.0219116	228.1863556	415.1969299
A0A024QZB4	APGIPSGMETLK	Filtered	Filtered	Filtered	19.26925278	19.40808105	Filtered	Filtered	Filtered	Filtered	19.52141762	Filtered	Filtered	Filtered	19.96429062	Filtered	Filtered	316.7616577	351.2809448	249.1525269	601.0927124	508.6669312	218.1338654	214.2763214	353.7840576	309.8733215	324.846405	136.5317078	203.4217529	147.839447	839.0219116	228.1863556	415.1969299
A0A024QZB4	THPVLYLFYEDMK	Filtered	Filtered	Filtered	37.83895111	37.69350052	Filtered	38.11151123	Filtered	Filtered	Filtered	Filtered	Filtered	Filtered	37.83982849	Filtered	Filtered	NaN	NaN	NaN	14.69099236	10.7908144	NaN	16.11753464	NaN	NaN	NaN	NaN	NaN	NaN	19.64810562	NaN	NaN
A0A024QZB8;A0A1B0GV41;A0A1B0GV71;A0A1B0GW34;A0A1B0GWD3;H3BQ48;O95090;Q5XFT9	TEAPESKPGSSSSLSLR	15.83083248	15.669981	15.83630371	15.44256878	15.87362576	15.50479698	15.75934982	15.63718414	15.55847263	15.93636894	15.74705696	15.36988163	15.78671837	15.89240551	16.09769058	15.77723503	72.18354797	28.46715736	31.75610161	37.37211227	27.58062172	29.48201942	36.86677933	27.7379837	27.76700592	41.03430557	33.72090149	39.25402069	163.1114044	43.44953918	30.77165413	46.77378082
A0A024QZB8;A0A1B0GV41;A0A1B0GV71;A0A1B0GW34;A0A1B0GWD3;H3BQ48;O95090;Q5XFT9	TEAPESKPGSSSSLSLR	Filtered	Filtered	Filtered	Filtered	Filtered	Filtered	Filtered	Filtered	Filtered	Filtered	Filtered	Filtered	15.7920351	Filtered	Filtered	Filtered	72.18354797	28.46715736	31.75610161	37.37211227	27.58062172	29.48201942	36.86677933	27.7379837	27.76700592	41.03430557	33.72090149	39.25402069	163.1114044	43.44953918	30.77165413	46.77378082
A0A024QZB8;A0A1B0GV41;A0A1B0GV71;A0A1B0GW34;A0A1B0GWD3;H3BQ48;O95090;Q5XFT9	FSDSEGEETVPEPR	19.58942413	Filtered	Filtered	Filtered	Filtered	Filtered	Filtered	Filtered	Filtered	Filtered	Filtered	Filtered	19.47901344	Filtered	Filtered	Filtered	11.78921604	NaN	NaN	NaN	NaN	NaN	NaN	NaN	NaN	NaN	NaN	NaN	68.37493134	NaN	NaN	NaN
A0A024QZE1;E2GIM5;E2GIM7;M0QXC8;M0QYT9;M0QZB7;M0QZB8;M0R0R8;M0R0X9;M0R205;Q14653;Q96GL3	QVFQQTISCPEGLR	27.43201065	27.4657135	27.60521889	27.26173782	27.36883545	27.41696548	27.53411865	27.43264198	27.39637566	27.45501518	27.28229904	27.2635231	27.41981506	27.81037521	27.55302429	27.67918396	79.03509521	63.66080856	32.32884598	67.66483307	80.6396637	133.5928955	61.43431854	88.06311798	86.39209747	66.54415131	96.62301636	59.38404846	89.98001099	110.4216461	49.73252106	68.84436798
A0A024QZE7;O43294	DGAPFCPECYFER	36.62733459	36.70915222	36.72367096	36.58256149	36.66832733	36.57552719	36.71687317	36.53788757	36.72475815	36.54186249	36.47777557	36.59488678	36.83633804	36.66291809	36.69285202	36.84294891	438.2524109	310.587616	551.5790405	999.3239746	700.8380737	150.6216431	492.4562683	875.5671387	742.4162598	842.8158569	387.2498169	584.7261353	314.0228882	787.0945435	1041.510376	726.8117065
A0A024QZE7;O43294	MVTALGTHWHPEHFCCVSCGEPFGDEGFHER	30.59877396	30.56863022	30.83031464	30.46043777	30.66590881	30.61581802	30.58942604	30.54359055	30.65089989	30.57926178	30.37462807	30.62691689	30.62653732	30.7007637	30.5923233	30.85393906	294.6133728	209.4064026	396.7358704	277.7695313	429.953186	146.0401459	401.032135	449.4696655	293.8838806	384.3291016	354.3294983	561.9857788	178.0314178	552.9549561	871.6274414	606.5685425
A0A024QZE7;O43294	GLCGSCNKPIAGQVVTALGR	28.51400948	28.73095894	28.88372803	28.47922707	28.65010452	28.57061768	28.74099541	28.60754395	28.59799576	28.61132813	28.44123459	28.51287842	28.72496033	28.95626068	28.76251221	28.97900009	84.0489502	215.9165955	245.9940796	316.7633057	235.5240021	138.1653137	356.6187439	304.4485779	200.0659943	217.269455	215.1612701	401.5500488	158.1104889	407.4499817	504.2071533	344.556366
A0A024QZE7;O43294	CGFCNQPIR	18.16192245	17.82056999	18.02135468	17.70448112	18.06125069	17.90236855	18.05621338	17.88885117	17.84732246	18.11613655	18.0783596	17.69046402	18.046175	18.22125626	18.17388535	18.07374573	212.7428436	201.4523926	245.3430939	258.4835815	213.9051971	149.4072876	173.9278717	235.4303131	156.8801575	274.0100403	86.06466675	251.1062317	92.92176056	242.0976105	285.5862122	228.7769318
A0A024QZE7;O43294	GSLDTMLGLLQSDLSR	42.29001236	42.29233932	42.30683136	42.32252502	42.2913475	42.2939949	42.27611542	42.30968475	42.31058502	42.27925873	42.12238312	42.30575943	42.30275726	42.28907013	42.29205704	42.27737045	55.22174835	49.13354492	49.50903702	86.28271484	56.29413605	52.91596985	88.12934875	51.34400558	98.35919952	50.08731842	54.50074768	77.49269104	62.09710693	98.18695068	80.65298462	110.5322189
A0A024QZE7;O43294	LMASLSDFR	27.57644272	27.59737778	27.81290054	27.45832062	27.55796623	Filtered	27.6796093	27.57068062	27.55567169	27.71853065	27.49212074	27.45690918	27.64135742	27.99202538	27.70542145	27.81507492	235.8407288	251.5024109	312.8261719	241.938446	265.8067627	NaN	270.8137207	338.8375854	287.1358643	340.2991943	270.8839111	324.2011108	187.4560242	244.3239441	395.8137512	270.2795105
A0A024QZE7;O43294	LMASLSDFR	31.53003693	31.43344498	31.76437569	31.34118462	31.53860474	Filtered	31.54188347	31.48288155	31.52898216	31.47336388	31.27655602	31.49704361	31.51800919	31.62144661	31.51552582	31.71609879	235.8407288	251.5024109	312.8261719	241.938446	265.8067627	NaN	270.8137207	338.8375854	287.1358643	340.2991943	270.8839111	324.2011108	187.4560242	244.3239441	395.8137512	270.2795105
A0A024QZE7;O43294	FHPDHFTCTFCLRPLTK	28.87905502	28.89140892	29.07600021	28.75654221	28.92219734	28.72571754	28.86415291	28.79981422	28.98696709	28.94976807	28.67871857	28.76358986	28.89599419	29.14587212	28.96541023	29.24304008	149.4794922	69.8686676	96.53445435	154.2293396	112.7766342	299.9291992	59.04911423	72.49501801	78.23905182	195.218811	140.4211121	86.18775177	56.00123596	153.4869537	155.3987885	76.1192627
A0A024QZE7;O43294	FHPDHFTCTFCLRPLTK	28.83653831	28.97650909	29.08930397	28.78046989	28.94878197	Filtered	28.88277245	28.82641029	28.98165321	28.97900581	28.62819862	28.81941414	Filtered	29.14320755	29.02655411	29.22177887	149.4794922	69.8686676	96.53445435	154.2293396	112.7766342	299.9291992	59.04911423	72.49501801	78.23905182	195.218811	140.4211121	86.18775177	56.00123596	153.4869537	155.3987885	76.1192627
A0A024QZE7;O43294	GSLCATCGLPVTGR	24.00199509	23.95074081	24.10340118	23.76513672	23.99717331	Filtered	24.05870247	24.01068878	23.93216324	23.98525238	23.8602047	23.78849983	24.03260612	24.37519455	24.15747643	24.10013199	82.12805176	109.7578888	140.7377625	103.8664017	141.944046	NaN	111.8567505	169.3141632	109.9449539	130.1914673	79.4128952	154.7783813	70.27378845	137.0105591	242.156723	130.9238739
A0A024QZE7;O43294	SPKPAAPAAPPFSSSSGVLGTGLCELDR	34.53372192	34.51681137	34.7122345	34.49948883	34.59562683	Filtered	34.60180283	34.47065353	34.45829391	34.48787308	34.45839691	34.37863159	34.58031464	34.58785248	34.44487762	34.67454147	55.97831726	81.98210907	28.01730156	127.1732407	65.72218323	NaN	46.55738449	65.46379089	63.47092819	78.98036194	30.67683601	66.45970917	27.50700951	47.69174957	61.83608627	57.08971024
A0A024QZE7;O43294	ASATSATLELDR	21.29499626	21.03918266	21.19699478	21.00502014	21.19176865	Filtered	21.24518585	21.17896843	20.97260666	21.1852932	Filtered	20.79711151	21.21655464	21.61769867	21.41344261	21.21241379	496.342804	334.2367249	655.1862793	464.3824158	577.2877808	NaN	714.4130249	444.7056885	684.7346802	446.7687988	NaN	306.3851929	220.43367	744.0945435	774.645813	385.5273438
A0A024QZE7;O43294	ECFAPFSGGSFFEHEGRPLCENHFHAR	31.1357708	Filtered	31.52691269	Filtered	31.2506485	31.22190666	31.18215561	31.21086121	31.32871628	31.12164307	31.03112793	31.23300934	31.24859619	31.23238754	31.13721848	31.43872452	22.48645401	NaN	31.73030663	NaN	19.88074875	26.252285	37.07201385	16.26961517	20.22290993	16.41789627	19.69049263	57.49325562	15.01865959	34.2760849	50.51755142	43.20475388
A0A024QZE7;O43294	PAAPAAPPFSSSSGVLGTGLCELDR	Filtered	37.62094879	37.56103897	37.3639946	37.38604736	Filtered	37.5435257	37.4629097	37.49292755	Filtered	37.30725098	37.48004532	37.67642212	37.37549973	37.45042419	37.61654663	NaN	100.1257935	131.507431	107.3648605	95.55270386	NaN	110.4928589	142.2227325	125.5159225	NaN	79.34109497	139.1083069	99.32252502	113.8804169	134.3401642	105.3320923
A0A024QZE7;O43294	DFLQLFAPR	Filtered	Filtered	42.21204376	42.22769547	42.20453262	42.19911194	42.18131638	42.22285843	42.23703766	42.17381287	42.18705368	42.22157669	Filtered	42.2181282	42.22117996	42.19319916	NaN	NaN	38.78440475	174.5888519	161.294281	70.22635651	72.93228912	139.2728119	75.31507874	117.2953339	65.89284515	48.90969467	NaN	67.24954987	94.12378693	45.74724579
A0A024QZE7;O43294	KRPSLPSSPSPGLPK	Filtered	17.02033997	17.14415169	16.98684692	17.2398777	Filtered	17.24538422	16.94784164	17.04442596	17.32925797	Filtered	16.76535416	Filtered	17.45027161	17.48540878	17.29763985	NaN	1.040935874	27.26651192	4.180726051	29.52588844	NaN	10.09047985	32.9751091	23.50454712	60.98679733	NaN	12.20737648	NaN	7.270916939	53.2807579	62.2980957
A0A024QZE8;J3KNN3;P15735;Q59GQ4	SLLEAVSFLHANNIVHR	36.132061	36.2138443	36.22302246	36.03409958	36.19159698	36.04563522	36.27739716	36.04260254	36.19226074	36.09179688	36.04095459	36.02239609	36.3409462	36.15168762	36.16294098	36.36613464	417.6662598	137.8743896	233.4183655	147.7004395	160.2612915	289.088623	133.9863892	158.9845581	173.8074951	302.1556702	192.9148712	156.5420227	142.5397339	326.3182983	173.5204773	157.4287567
A0A024QZE8;J3KNN3;P15735;Q59GQ4	LTAEQALQHPFFER	32.71126938	32.60395432	33.01195908	32.63937378	32.75441742	32.7732811	32.81615448	32.74372101	32.65164948	32.6518898	32.66491318	32.72333527	32.69644928	32.77854156	32.57178879	32.88658905	187.0417175	209.7617035	163.6443787	208.3211823	211.7603455	256.2722778	176.242218	212.1768646	203.0592651	178.9714508	183.5823059	202.2551727	262.0339966	197.5721741	137.3364258	193.0414886
A0A024QZE8;J3KNN3;P15735;Q59GQ4	ELCGTPGYLAPEILK	34.67016983	34.64535141	34.80880737	34.56682205	34.67628479	34.44538879	34.68242645	34.57520676	34.5362587	34.56849289	34.54434586	34.49914551	34.66889954	34.69242096	34.53347015	34.7844429	80.32199097	27.32802963	46.72437286	67.05705261	74.89924622	78.86360931	20.04505348	65.11344147	71.66959381	54.21540451	87.5692215	65.75233459	82.00588226	79.52507782	72.44345856	62.98350525
A0A024QZE8;J3KNN3;P15735;Q59GQ4	LSDFGFSCHLEPGEK	29.17321014	29.33443832	29.50571823	29.11184692	29.29351807	29.12102509	29.26475906	29.14718437	29.24924088	29.2758522	29.02335167	29.11620522	29.26999283	29.5170784	29.37659264	29.55047989	62.30717468	49.60875702	48.99970245	51.20425797	60.82601547	69.75836945	59.77004623	82.31277466	54.31097794	84.19802094	98.15674591	34.93048859	72.1219101	55.66304016	58.58416367	73.44733429
A0A024QZH6	AARPPPAASATPTAQPLPQPPAPR	20.85732269	20.8247757	20.76726341	20.70553207	20.87365341	Filtered	20.8872261	20.64825249	20.5375576	20.79813385	20.72883797	20.5214901	20.86654282	21.27304077	21.07673645	20.7587471	32.34691238	50.8425293	39.2416954	38.52513885	30.66145897	NaN	43.00392914	21.86566544	39.93569565	34.59505844	29.50945282	38.7902832	63.0140686	33.13517761	21.62177658	38.75220108
A0A024QZH6	APAPAPPPSGSTSCGDR	11.38278389	11.11027908	11.09305859	10.45251942	10.98683643	Filtered	10.86184788	11.00570583	10.80730629	11.38948441	Filtered	10.99609947	10.89470673	10.95251846	11.23997021	11.09545994	18.72580719	16.33141136	7.313348293	13.55299377	8.263669014	NaN	13.7327919	11.43968296	13.61925697	13.47112656	NaN	12.81133175	25.87589455	9.973345757	12.25054741	10.66838741
A0A024QZJ7;Q16204	MAQYLEEER	20.32303619	19.91539001	20.22770691	20.00385857	20.17182732	20.02094269	20.25992393	20.16710663	19.9793663	20.2080574	20.23698044	19.79582977	20.19401169	20.62441635	20.38031769	20.28279305	302.6259766	225.8546906	268.3012695	191.8738556	183.2667694	143.7444458	235.0930481	165.6763611	218.3873291	220.5473022	122.97966	160.8213806	232.6108551	229.4876099	227.5971069	204.8277893
A0A024QZJ7;Q16204	MAQYLEEER	16.9232769	16.53658295	16.77203751	16.48184586	16.93152809	Filtered	16.82809448	16.70056915	16.6084404	16.9571476	16.73864746	16.4330864	16.86857986	16.99032784	17.08922195	16.86967659	302.6259766	225.8546906	268.3012695	191.8738556	183.2667694	143.7444458	235.0930481	165.6763611	218.3873291	220.5473022	122.97966	160.8213806	232.6108551	229.4876099	227.5971069	204.8277893
A0A024QZJ7;Q16204	YFNEMSAQGLRPR	23.95148087	23.89226151	24.21237946	23.75716209	24.0157795	24.02164459	24.15172577	24.03194427	24.25112343	24.18195343	23.92400742	23.91342926	24.20274734	24.42036819	24.21595001	24.20923233	142.760025	440.1430359	314.0106812	106.9924545	64.33853149	137.588623	258.9710388	166.2391357	73.96862793	93.049263	149.9605713	249.3600006	320.0210876	166.6589966	186.6658936	266.4716187
A0A024QZJ7;Q16204	YFNEMSAQGLRPR	20.10153389	19.64604187	19.96361732	19.66799545	19.79350281	19.67185974	19.97198105	19.8365593	19.65685654	19.86429214	19.96492767	19.44674683	19.91137123	20.27266884	20.05780411	19.95227814	142.760025	440.1430359	314.0106812	106.9924545	64.33853149	137.588623	258.9710388	166.2391357	73.96862793	93.049263	149.9605713	249.3600006	320.0210876	166.6589966	186.6658936	266.4716187
A0A024QZJ7;Q16204	LDQPVSAPPSPR	16.57860756	16.49495125	16.49119377	16.15047073	16.59218216	16.20476532	16.41953659	16.36647797	16.332901	16.61508179	16.47101212	16.09376526	16.48664093	16.63488197	16.69938469	16.46120834	402.0986023	248.008728	327.4662476	421.3144226	401.4021301	177.9933014	246.6924591	329.70755	435.2493591	409.642395	204.0769196	335.8863831	449.0941467	260.12677	258.7971802	249.9627533
A0A024QZJ7;Q16204	LASLQQENK	12.21828842	11.95108318	11.76906776	11.31192207	11.84649372	11.84710693	11.71880817	11.86780739	11.65088367	12.17717361	11.95644569	11.82903385	11.65850544	11.80934334	12.07285213	11.83799171	325.6569214	387.319397	312.3047485	233.6431732	307.471283	323.2563477	306.9687805	353.1096802	359.865387	350.5032349	241.7166901	248.6282349	422.5850525	268.0778809	328.1984863	290.0915222
A0A024QZJ7;Q16204	AEQEEEFISNTLFK	37.16875076	37.19742966	37.25448227	37.11592484	37.18581772	37.13811493	37.26089096	37.1350975	37.25813293	37.09121704	37.04312515	37.14955902	37.44430923	37.18324661	37.24219513	37.41354752	274.5522156	338.3973694	291.8147888	244.8285675	289.3306274	237.8296204	236.075882	336.7234192	311.7907104	403.2611084	111.6743011	126.9652634	235.8248596	180.4677734	189.0289917	182.3585663
A0A024QZJ7;Q16204	TVSSPIPYTPSPSSSR	23.97895432	24.04199028	24.14945221	23.75007248	23.95553398	23.81780624	24.0861721	24.01155663	23.87985802	23.98880386	23.81856537	23.76812363	24.08931541	24.34949112	24.14772606	24.08240509	210.4056702	195.2292328	167.5991364	135.8939056	230.0697632	74.73529816	142.914032	186.7997894	168.0093231	171.8371277	91.65460205	137.2621918	368.0615845	149.7958527	158.7052765	114.0699615
A0A024QZJ7;Q16204	PISPGLSYASHTVGFTPPTSLTR	32.91769791	32.87948608	33.14663696	32.84315109	32.92098618	32.84151459	33.01465225	32.89963531	32.78366852	32.87162781	32.84742737	32.84472275	32.8842926	32.97701263	32.72772598	33.03721237	89.97438812	139.5109253	78.63892365	80.27624512	103.9485779	35.21174622	61.79686356	61.83492279	96.53681946	97.45773315	47.01281738	80.79718781	104.9176331	69.70952606	78.33058929	69.47041321
A0A024QZJ7;Q16204	AELEQHLEQEQEFQVNK	24.89251137	24.68964958	25.12151527	24.77001953	24.96483612	24.9838295	24.95184326	25.01553726	24.9926815	25.01657295	24.86769676	24.92084312	24.95762634	25.23904228	25.08517647	25.10238266	151.7137146	118.939476	51.76282501	56.5374794	71.16764832	36.26627731	89.99399567	46.67815018	105.0602493	83.24583435	56.42521667	51.76721191	86.14871979	53.92669296	40.25658798	35.04365158
A0A024QZJ7;Q16204	IDLENTLEQEQEALVNR	38.3561554	38.53098297	38.56668854	38.39099503	38.42095566	38.40785599	38.63698578	38.50595856	38.46949005	38.28657532	38.43790436	38.49117661	38.63686752	38.34670639	38.42943192	38.6197319	87.72015381	99.96906281	86.19869995	93.88925171	45.39978027	54.2105217	52.53030014	42.477314	80.37840271	59.66897583	51.43467712	69.71450806	94.33083344	42.18263245	61.71647263	45.89215088
A0A024QZJ7;Q16204	QLSESESSLEMDDER	22.14209366	21.77720833	22.0626564	21.91858673	22.08944511	21.86392212	22.12700272	22.07384491	21.83839607	22.0749588	21.96055031	21.63890457	22.14877892	22.51791382	22.27906036	22.04349899	29.83392334	28.9720993	23.85705948	25.10680389	22.86561012	40.6179657	21.13046646	21.71095467	26.73833084	26.37764549	27.1249733	15.53441238	29.8572216	14.98906898	13.43176842	16.84229851
A0A024QZJ7;Q16204	QLSESESSLEMDDER	18.75033379	18.2947197	18.64696503	18.36726189	18.63365555	Filtered	18.52765083	18.50918961	18.45962143	18.69916534	Filtered	18.23889923	18.62651825	18.96923637	18.76504517	18.70988655	29.83392334	28.9720993	23.85705948	25.10680389	22.86561012	40.6179657	21.13046646	21.71095467	26.73833084	26.37764549	27.1249733	15.53441238	29.8572216	14.98906898	13.43176842	16.84229851
A0A024QZJ7;Q16204	KLENDTISK	9.148319244	8.944719315	8.560470581	8.029331207	8.677697182	8.835417747	8.61127758	8.965140343	8.522348404	9.043320656	8.864764214	8.825162888	8.56690979	8.755164146	9.148777008	8.706551552	15.92795563	21.82769585	13.49717045	12.25734425	6.812871456	12.82133579	13.18302536	20.38188553	14.19516945	17.32274246	11.83251381	10.68798923	17.708004	9.797681808	13.83272934	7.218412399
A0A024QZJ7;Q16204	QLTLEQLR	27.65440369	27.74392891	27.81697083	27.50808716	27.63115501	Filtered	27.7804985	27.66303253	27.61080551	27.70931816	27.53661156	27.49393463	27.66350555	28.04608154	27.81793594	27.89891815	190.3777771	104.7381897	148.3210754	99.91361237	84.20671082	NaN	230.8271027	97.3210907	121.6242828	155.7509003	120.1026077	200.3840027	164.4596252	155.0958862	108.7891541	103.1340561
A0A024QZJ7;Q16204	EKIDLENTLEQEQEALVNR	35.70413208	35.70880508	35.74990082	35.61413574	35.68922424	Filtered	35.75102997	35.56150055	35.7137413	35.66652298	Filtered	35.51994705	35.87306213	35.758255	Filtered	35.8529892	67.63423157	43.95116425	25.89812469	40.94314575	29.31728172	NaN	31.23167229	31.90803719	34.53406906	48.95352173	NaN	25.0051136	35.49188232	37.7517395	NaN	30.2247467
A0A024QZJ7;Q16204	DISMEIDSPENMMR	29.98125458	30.03880882	30.16487694	29.79498863	29.97130585	Filtered	29.88681412	29.87020874	30.00413513	30.01743889	Filtered	29.99609566	30.05685616	30.15232277	Filtered	30.20442009	62.63285065	52.7979393	57.98329926	19.01856804	35.5498085	NaN	49.75008392	28.99843025	49.80955505	50.40216827	NaN	35.62343979	47.7167511	36.70476151	24.95300102	33.53396606
A0A024QZJ7;Q16204	DISMEIDSPENMMR	29.98125458	30.03880882	30.16487694	Filtered	Filtered	Filtered	29.88681412	29.85957527	30.04400444	30.01743889	Filtered	29.900383	30.10203934	30.15232277	30.02262497	30.20707512	62.63285065	52.7979393	57.98329926	19.01856804	35.5498085	NaN	49.75008392	28.99843025	49.80955505	50.40216827	NaN	35.62343979	47.7167511	36.70476151	24.95300102	33.53396606
A0A024QZJ8;A0A024QZP7;P06493;Q5H9N4	LESEEEGVPSTAIR	20.80239296	20.66868591	20.76017952	20.50175285	20.65653229	20.56141472	20.75255203	20.66774559	20.4852829	20.67940521	20.6340065	20.23262596	20.73453522	21.15961075	20.88625336	20.68244743	108.2277832	123.2099075	69.79844666	123.1120758	120.7013855	120.3135376	120.7180023	165.6348877	144.4652863	62.06967545	63.84744644	103.8651276	1274.801147	156.9615631	102.1048203	143.9122467
A0A024QZJ8;A0A024QZP7;P06493;Q5H9N4	SPEVLLGSAR	23.20191002	22.78121758	23.11173248	22.97304344	Filtered	Filtered	Filtered	23.05908394	23.01502991	Filtered	Filtered	22.74924469	23.23505211	23.57778549	23.33337402	23.18301392	273.6061096	279.2816467	193.2961273	144.3078461	NaN	NaN	NaN	199.9097137	425.3176575	NaN	NaN	156.6661835	553.8903198	183.6691284	276.9861755	176.568161
A0A024QZJ8;A0A024QZP7;P06493;Q5H9N4	KPLFHGDSEIDQLFR	Filtered	32.52244568	Filtered	32.53385544	Filtered	Filtered	Filtered	32.69940948	32.61532211	Filtered	Filtered	32.66308594	32.60696411	32.70235443	Filtered	32.81570053	NaN	647.7097778	NaN	343.9185486	NaN	NaN	NaN	668.7515259	528.2808228	NaN	NaN	304.3781738	244.9827118	423.4672241	NaN	397.6037903
A0A024QZJ8;A0A024QZP7;P06493;Q5H9N4	MALNHPYFNDLDNQIK	30.7254982	30.67940521	Filtered	Filtered	Filtered	Filtered	Filtered	30.75275421	Filtered	Filtered	Filtered	Filtered	30.73462296	30.82747459	Filtered	Filtered	20.57995605	33.95807266	NaN	NaN	NaN	NaN	NaN	48.34506989	NaN	NaN	NaN	NaN	145.9291534	39.76756287	NaN	NaN
A0A024QZK4;Q96FC7	ISNITCDSFK	22.23956871	22.01292801	22.16278458	21.98679733	22.18429947	22.0118866	22.22179413	22.17395973	21.98369026	22.19634628	22.06332207	21.7788868	22.27547646	22.64992714	22.40576553	22.18082619	428.5442505	61.99341202	316.8883362	147.2587891	428.375946	134.2315979	583.3273315	366.328186	544.2644653	536.595459	102.5876236	843.1952515	365.3809814	400.9534302	224.1846161	408.414917
A0A024QZK4;Q96FC7	TEYTVAVQTASK	18.8646183	18.63502884	18.77986908	18.46029282	18.73730659	18.62625694	18.74833298	18.65537262	18.56070518	18.78955078	18.97502327	18.39046669	18.78602028	19.04103851	18.89794731	18.8055687	221.0259094	55.4794693	290.0214539	136.7048035	238.1764069	49.5689888	365.0854187	361.7270508	265.0318909	310.1149902	50.98757935	448.406311	203.8851318	328.1981506	196.2406921	388.6238403
A0A024QZK4;Q96FC7	SQDSGIAEMEELPVPHNIK	32.25940704	32.27164841	32.62916183	32.21399307	32.34509277	Filtered	32.43867493	32.39816666	32.2768631	32.21331406	32.27684021	32.35646057	32.30042267	32.41440582	32.20499802	32.50650406	145.8311462	70.7821579	203.7544556	124.5876999	236.0157928	NaN	224.5204468	370.6154175	221.8352356	396.8328247	40.5823822	522.340271	126.837677	250.6862488	164.4446411	203.5375214
A0A024QZK4;Q96FC7	GHWFLSPR	27.49810219	27.41379547	27.64206886	27.31931686	27.41900253	Filtered	27.71613121	27.49873543	27.5347805	27.5668335	27.44887352	27.38175011	27.57897568	27.93919945	27.66855431	27.80056	111.044548	82.26599121	100.9570847	93.90016174	132.4733276	NaN	179.7723389	230.3457489	136.4009094	212.0483398	78.01268005	358.6535034	167.4263763	163.7493286	147.961853	173.6213684
A0A024QZK4;Q96FC7	LDHALNSPTSPCEEVIK	21.41638565	21.4050827	21.50709915	21.25940895	21.48066902	Filtered	21.56349182	21.55819702	21.31472778	21.54860878	21.3013134	21.07809258	21.58782959	22.00489616	21.65443611	21.49327087	71.52191162	37.27313614	95.62776184	40.70080185	134.7862854	NaN	97.86592102	117.2537537	73.43991852	63.83776474	29.51609802	103.563652	161.9095917	52.49785614	67.20962524	76.73649597
A0A024QZK4;Q96FC7	NLSLEAIQLCDR	33.48385239	33.36855316	33.7074852	33.38008118	33.49510956	Filtered	33.51715851	33.42060089	33.37908173	33.4165802	Filtered	33.33643341	Filtered	33.52719498	33.32312012	33.59805679	134.6790466	107.9583282	121.7123795	84.72844696	123.4644394	NaN	147.1296844	152.0137787	144.055954	177.3837585	NaN	119.1080933	NaN	110.0053329	109.3772202	130.0881805
A0A024QZK7;A8K7J7;B3KXY9;B4DG62;P19367;Q59FD4	FLSQIESDR	22.55246544	22.2725811	22.50212288	22.28891754	22.526371	22.34865379	22.53456116	22.4495182	22.31245041	22.52770615	22.36811256	22.10771179	22.58292389	22.95743179	22.76104736	22.50953293	4326.544922	4445.573242	4716.222656	3094.244141	3594.217041	7432.284668	4727.041504	2681.973145	4342.549805	2945.614014	6151.304199	3841.166748	4051.950439	4220.663086	5152.290527	4503.307129
A0A024QZK7;A8K7J7;B3KXY9;B4DG62;P19367;Q59FD4	LSDETLIDIMTR	40.71118927	40.79044342	40.89257813	40.76205444	40.7389183	40.65393066	41.01359177	40.6987915	40.79798126	40.72690582	40.76684952	40.62314606	40.92839813	40.78162003	40.68658447	40.76484299	3646.505127	4319.366211	3898.390137	4026.675537	3867.3125	5248.40625	3635.081787	3289.952637	3874.760254	3044.408936	5104.661621	3028.280029	3303.789063	3372.096191	2498.011719	3169.192627
A0A024QZK7;A8K7J7;B3KXY9;B4DG62;P19367;Q59FD4	AAQLCGAGMAAVVDK	25.90171051	25.79460335	25.97663116	25.65710068	25.7986908	25.89199638	25.94775963	25.86789703	25.8582859	25.8875618	25.77594948	25.69608116	25.88703728	26.21900558	25.93521881	26.01865196	1037.787476	1132.278931	1142.809326	1048.631592	955.2817383	1792.240356	1354.111938	905.5571899	1120.697144	629.7265015	1895.435547	794.2034302	1043.561157	967.3707275	852.6087036	950.3148193
A0A024QZK7;A8K7J7;B3KXY9;B4DG62;P19367;Q59FD4	AAQLCGAGMAAVVDK	17.70116043	17.46875381	17.57119751	17.29959106	17.62970924	17.40176773	17.56884575	17.45734596	17.38381958	17.64469719	17.62287331	17.21906853	17.62262344	17.82159424	17.75301361	17.59178543	1037.787476	1132.278931	1142.809326	1048.631592	955.2817383	1792.240356	1354.111938	905.5571899	1120.697144	629.7265015	1895.435547	794.2034302	1043.561157	967.3707275	852.6087036	950.3148193
A0A024QZK7;A8K7J7;B3KXY9;B4DG62;P19367;Q59FD4	ASGVEGADVVK	14.10837746	13.89692593	13.83982944	13.50753689	13.95714188	13.7530632	13.8693161	13.86686039	13.75346851	14.08073997	13.92611217	13.67375183	13.79581356	13.93612099	14.15166759	13.82357788	2623.341309	1237.945679	1676.021729	2224.332275	1925.700684	3466.704102	2144.284912	1359.004272	2303.474365	641.9680786	3486.510986	952.4877319	1575.329346	1784.790527	1744.419189	1238.616699
A0A024QZK7;A8K7J7;B3KXY9;B4DG62;P19367;Q59FD4	MVSGMYLGELVR	36.10283279	36.21118164	36.29478455	36.07131195	36.15438843	36.07486725	36.29068756	36.10106659	36.1630249	36.07052612	36.06753922	36.06759262	36.34892654	36.17294693	36.14699173	36.3794136	339.5139465	388.4261169	241.0489044	468.9091797	406.2190857	1348.838013	812.9992065	420.0432434	573.5664063	314.0088501	902.8658447	336.0380554	667.4650879	249.9617767	537.1106567	307.3322144
A0A024QZK7;A8K7J7;B3KXY9;B4DG62;P19367;Q59FD4	MVSGMYLGELVR	32.99832153	32.95745087	33.23522949	32.86530685	32.9883194	32.98596191	33.09527969	32.99354553	32.88556671	32.90175629	32.89084625	32.91470337	32.92769623	33.04700089	32.83759308	33.1151886	339.5139465	388.4261169	241.0489044	468.9091797	406.2190857	1348.838013	812.9992065	420.0432434	573.5664063	314.0088501	902.8658447	336.0380554	667.4650879	249.9617767	537.1106567	307.3322144
A0A024QZK7;A8K7J7;B3KXY9;B4DG62;P19367;Q59FD4	MVSGMYLGELVR	34.53195572	34.44857025	34.62539673	34.37798309	34.5380249	34.39222717	34.54421997	34.43167877	34.39805222	34.45155334	34.37948227	34.34230042	34.46424866	34.57543182	34.35805511	34.63024139	339.5139465	388.4261169	241.0489044	468.9091797	406.2190857	1348.838013	812.9992065	420.0432434	573.5664063	314.0088501	902.8658447	336.0380554	667.4650879	249.9617767	537.1106567	307.3322144
A0A024QZK7;A8K7J7;B3KXY9;B4DG62;P19367;Q59FD4	LVDEYSLNAGK	22.361063	22.07317734	22.23100662	22.15336418	22.35623932	22.10670662	22.34318542	22.28206444	22.0997467	22.349617	22.17938614	21.88698387	22.36228943	22.72612762	22.54576111	22.2570076	2614.360596	1442.97876	1101.081299	936.4990845	1020.758179	2108.956543	2184.046387	811.2508545	1759.60083	798.5199585	1711.88147	1009.226807	1436.578979	949.1154785	873.5296021	898.4174805
A0A024QZK7;A8K7J7;B3KXY9;B4DG62;P19367;Q59FD4	TTVGVDGSLYK	21.53067207	21.29610443	21.45659828	21.24080658	21.43545914	21.24193001	21.50768089	21.41733932	21.21365738	22.15205383	21.33321762	21.0222683	21.50809097	21.91451263	21.66773605	21.43479347	181.5534973	468.3827515	1392.998413	305.416748	359.7774353	1252.852783	2048.822998	739.0949707	232.8429413	85.78551483	423.2315674	710.2148438	1380.937134	1003.551208	950.7525024	1090.332153
A0A024QZK7;A8K7J7;B3KXY9;B4DG62;P19367;Q59FD4	FNTSDVSAIEK	23.36316872	23.14982796	23.32884026	23.15821648	23.36101913	23.1967392	23.34793091	23.34525299	23.20817947	23.33574486	23.17352295	23.03008842	23.40693665	23.69916916	23.52128601	23.32302475	1801.973022	456.3146362	762.4764404	444.2345581	517.2723999	1220.700317	1230.698364	366.701416	1081.575562	431.9841614	1020.579163	462.255127	720.9957886	592.3585205	449.1305237	540.5970459
A0A024QZK7;A8K7J7;B3KXY9;B4DG62;P19367;Q59FD4	FLLSESGSGK	22.84840393	22.66691399	22.75285339	22.57162666	22.84089661	22.62075043	22.84643364	22.718853	22.64556885	22.82894897	22.62150192	22.39832687	22.83901596	23.15239334	23.014431	22.78685188	930.2182007	208.5991974	844.6968994	358.1377258	331.7640076	2680.322754	1274.332031	415.536377	921.5206909	448.1580811	345.5376892	358.5694275	1011.343994	647.6999512	393.7559204	445.122467
A0A024QZK7;A8K7J7;B3KXY9;B4DG62;P19367;Q59FD4	GDFIALDLGGSSFR	38.48817444	38.64174271	38.68010712	38.54963303	38.52639389	38.55050659	38.80092621	38.64330292	38.61478424	38.45582199	38.56459808	38.57537842	38.7502594	38.56111526	38.53221893	38.75439453	324.157135	250.3240204	258.8021851	308.6611023	248.6842957	481.7541504	608.246582	298.596344	361.0452576	206.263443	514.3062744	232.9984436	224.3566132	185.9480896	283.1764221	270.1233215
A0A024QZK7;A8K7J7;B3KXY9;B4DG62;P19367;Q59FD4	KLPVGFTFSFPCQQSK	35.18669891	35.01841354	35.21910095	35.10725021	35.17964935	34.91419983	35.08999634	34.91381454	35.13251877	35.1329689	34.86684799	34.84025955	35.11370468	35.19032669	35.0606308	35.16010284	28.58176613	523.5229492	245.6123962	46.2450676	66.0194931	551.9932251	650.2349854	337.044281	56.54469299	31.27082062	160.9085846	397.2639771	564.0120239	78.38101196	182.3042755	270.7060242
A0A024QZK7;A8K7J7;B3KXY9;B4DG62;P19367;Q59FD4	CNVSFLLSEDGSGK	31.79409981	31.70282555	32.03105545	31.6450882	31.79481888	31.8057785	31.82984161	31.82134819	31.81427383	31.75349236	31.64424133	31.80094528	31.77143669	31.88811493	31.72108841	32.01206207	306.0250549	277.9776611	236.0052032	235.5830841	174.0744324	424.4003296	221.9940033	192.3430176	145.0812225	174.6149902	316.4797363	187.6433868	133.2682495	180.3721161	205.8096924	170.0690613
A0A024QZK7;A8K7J7;B3KXY9;B4DG62;P19367;Q59FD4	NQNVHMESEVYDTPENIVHGSGSQLFDHVAECLGDFMEK	40.77587128	40.86309814	40.9466362	40.89854431	40.8222084	40.66809845	41.12609482	40.72093201	40.91846848	40.85006332	40.85013962	40.59479523	41.05153275	40.87553787	40.77518463	40.78433228	47.98674774	40.08230591	38.51516724	40.4977417	37.74323273	89.2880249	41.0139122	39.83738327	43.3931694	39.58345795	97.28665161	42.96743774	45.83560181	34.77312851	49.80354309	50.92644501
A0A024QZK7;A8K7J7;B3KXY9;B4DG62;P19367;Q59FD4	NQNVHMESEVYDTPENIVHGSGSQLFDHVAECLGDFMEK	42.15001678	42.15235519	42.17216873	42.18243408	42.14603043	42.15125656	42.14144897	42.16437531	42.18653107	42.12066269	42.12859344	42.16841125	42.18402863	42.16760635	42.16802597	42.13739777	47.98674774	40.08230591	38.51516724	40.4977417	37.74323273	89.2880249	41.0139122	39.83738327	43.3931694	39.58345795	97.28665161	42.96743774	45.83560181	34.77312851	49.80354309	50.92644501
A0A024QZK7;A8K7J7;B3KXY9;B4DG62;P19367;Q59FD4	LNVTVGVDGTLYK	30.25766945	30.26474571	30.46263695	30.15915298	30.31948853	30.20022774	30.24830246	30.19184494	30.33638763	30.27261925	30.02816582	30.20607376	30.33062935	30.38887596	30.29109192	30.50750351	202.6386871	94.01068878	124.9576035	58.92653656	61.9396019	265.0896912	101.9072495	52.2289772	71.51825714	63.93153381	102.8315506	65.63703918	53.97651672	41.1902771	58.87677383	57.48011017
A0A024QZK7;A8K7J7;B3KXY9;B4DG62;P19367;Q59FD4	GKFNTSDVSAIEK	19.21021843	18.81579018	19.08021736	18.80315018	19.02171326	18.92129135	19.00354958	18.95570946	18.89835358	19.05270386	19.08137894	18.6563282	19.00663757	19.40522575	19.17703819	19.11928749	44.56900024	70.83447266	50.06613922	49.61517715	49.95862198	69.58420563	59.1260643	44.96396255	51.70160294	60.37073517	89.16394043	46.64144897	33.18064117	46.52112198	42.18969345	41.92638779
A0A024QZK7;A8K7J7;B3KXY9;B4DG62;P19367;Q59FD4	LGVEPSDDDCVSVQHVCTIVSFR	33.44664001	33.41640472	33.67824173	33.34552002	33.46321869	33.40240097	33.54905319	33.44718552	33.30463791	33.32619858	33.41888428	33.36035156	33.4239006	33.47668457	33.21681213	33.52363205	62.58008957	44.10713577	45.39785385	23.71635437	30.38891411	100.2807465	37.83638	28.10199928	31.37228012	36.25101852	91.09161377	81.22123718	39.66358185	47.02937317	31.54289246	40.41350174
A0A024QZK7;A8K7J7;B3KXY9;B4DG62;P19367;Q59FD4	HIDLVEGDEGR	17.29185295	16.99287796	17.17515755	16.84244537	17.24695969	Filtered	17.14882851	17.04798126	17.03289032	17.33368683	17.11519051	16.84153938	17.18673134	17.36963081	17.38612175	17.21436501	943.4030762	1037.177246	956.8195801	961.3692017	800.9845581	NaN	857.5516968	779.1405029	903.7363281	771.7858276	521.8186035	809.9117432	828.9783325	878.503418	1040.426025	896.4372559
A0A024QZK7;A8K7J7;B3KXY9;B4DG62;P19367;Q59FD4	IDEAILITWTK	37.82707977	37.92485046	37.95264816	37.80615997	37.79363632	Filtered	37.98033142	37.90238953	37.93784332	37.75490952	37.88497162	37.86103058	38.0414505	37.8495636	37.84467316	38.06403351	144.1409454	134.3798523	146.6082458	118.2297592	160.7612762	NaN	378.6629944	157.6247101	85.69452667	160.0693359	85.19342804	75.41951752	102.2171097	125.0237274	244.3962555	185.5379181
A0A024QZK7;A8K7J7;B3KXY9;B4DG62;P19367;Q59FD4	MRAEMELGLR	Filtered	18.21054649	Filtered	Filtered	Filtered	Filtered	Filtered	Filtered	Filtered	Filtered	Filtered	Filtered	Filtered	Filtered	18.46809006	Filtered	NaN	251.3769684	NaN	NaN	NaN	NaN	NaN	NaN	NaN	NaN	NaN	NaN	NaN	NaN	176.1820679	NaN
A0A024QZL1;P10124	CNPDSNSANCLEEK	13.62907982	13.335145	13.31519985	12.99634171	13.48314953	13.28967094	13.42982864	13.35832977	13.25016308	13.62261581	13.56907845	13.19970798	Filtered	13.45396423	13.64838123	13.2725153	15.35745621	20.79462051	6.781190395	12.89776802	12.95930481	14.3229332	12.25532913	22.3830471	16.26228905	23.3410759	17.50632858	9.48870945	NaN	18.62726021	18.79804993	14.15756702
A0A024QZM0;A0A5F9ZH79;A0A5F9ZHP1;B7Z518	FQEEVLAK	19.48665237	19.22249031	19.40724564	19.12485313	19.36997986	19.27492905	19.46340561	19.31197357	19.17745972	19.40886497	19.47749329	19.0338974	19.44535446	19.71354675	19.48539734	19.39847183	148.8550415	231.2822418	160.6751251	216.4823608	206.2853851	131.1146545	254.0130615	185.0016022	197.9980774	207.2730713	315.4195557	270.0068359	605.2695313	275.4741516	370.6954651	226.7908783
A0A024QZM0;A0A5F9ZH79;A0A5F9ZHP1;B7Z518	TSISIPKPGQDGEIVITGQHR	26.85065079	26.90577126	27.08246613	26.69116974	26.78483009	26.85700035	26.95807076	26.86207199	26.80186272	26.87110901	26.72499657	26.70091629	26.83062363	27.18928337	26.98244286	27.07660675	82.03862762	113.3030853	99.38064575	133.8612976	101.9573593	103.2764816	101.8529053	99.48352814	95.5198822	108.1292114	156.4534454	143.6596069	85.66026306	100.960144	94.082901	110.9954224
A0A024QZM0;A0A5F9ZH79;A0A5F9ZHP1;B7Z518	LFENFYFGSLK	40.29478073	40.42984009	40.54792023	40.43868637	40.35966873	40.31190109	40.65294647	40.3674202	40.43736267	40.37958527	40.46208572	40.25974274	40.47210312	40.4077034	40.33384705	40.42549515	11.53218269	75.11238098	74.98471069	55.07906342	73.95213318	128.2360535	152.6669006	48.42604828	65.1296463	51.410923	182.9705353	117.7007751	136.2375031	156.9722595	183.7248535	127.3947601
A0A024QZN4;A0A384NYN5;P18206	AVAGNISDPGLQK	18.14685822	17.93048668	18.02490425	17.72132874	18.02492142	17.85807037	18.01456642	17.86581039	17.83491135	18.08248138	18.08456421	17.65678787	18.05503845	18.23543358	18.12959099	18.02943611	10061.69727	7774.759766	10295.36426	9852.791992	8544.810547	8168.038574	9334.205078	10171.28906	9429.232422	8455.5	6072.400879	8683.405273	6027.617676	10718.31543	11847.76953	6969.788086
A0A024QZN4;A0A384NYN5;P18206	LLAVAATAPPDAPNREEVFDER	29.06068039	29.12890816	29.29751205	28.93551636	29.1039238	29.02966309	29.08305931	29.00543022	29.1313858	29.11279106	28.82844353	28.97976685	29.08567619	29.30356407	29.16305351	29.38479996	7505.452148	5829.117188	6355.512207	7523.418457	7049.083008	3123.316406	5268.606934	6786.685547	7230.372559	8116.58252	4117.859375	7692.16748	5663.720703	6555.230957	7270.580078	6118.461426
A0A024QZN4;A0A384NYN5;P18206	IPTISTQLK	24.39543533	24.2803421	24.45159149	24.10536575	24.30555725	24.32466507	24.40690994	24.35364723	24.26707077	24.3626976	24.20310974	24.1180954	24.35427094	24.69680023	24.46847153	24.44851494	4506.385254	4743.064941	6604.410645	4963.790039	4946.614258	6718.63623	6733.471191	6284.95752	5677.261719	5520.528809	5403.053223	6965.879883	5278.679199	6265.713867	6943.353516	5381.138184
A0A024QZN4;A0A384NYN5;P18206	LANVMMGPYR	27.84051704	27.83164787	28.00834465	27.65428543	27.77468491	27.80414772	27.9054203	27.77205086	27.78898239	27.87152672	27.66687012	27.6374855	27.85222054	28.18702888	27.93767166	28.0478344	1473.890869	1189.803223	1348.882202	1406.425171	1496.134521	1465.964722	1392.116211	1287.079224	1643.290527	1756.505737	1006.176575	1742.043213	1480.598877	1392.163696	1748.61084	1511.729126
A0A024QZN4;A0A384NYN5;P18206	LANVMMGPYR	23.30823326	22.9167881	23.23136902	22.98633385	23.25292969	23.14180374	23.29035187	23.16274071	23.04692841	23.23295975	23.09199905	22.9406147	23.31212997	23.65752029	23.41046906	23.21223259	1473.890869	1189.803223	1348.882202	1406.425171	1496.134521	1465.964722	1392.116211	1287.079224	1643.290527	1756.505737	1006.176575	1742.043213	1480.598877	1392.163696	1748.61084	1511.729126
A0A024QZN4;A0A384NYN5;P18206	LANVMMGPYR	23.35608482	22.93805313	23.2606144	22.99962616	23.27685356	23.1710434	23.32756424	23.21324348	23.16122055	23.29942322	23.15049362	22.9671917	23.35997581	23.68941689	23.44236374	23.26810265	1473.890869	1189.803223	1348.882202	1406.425171	1496.134521	1465.964722	1392.116211	1287.079224	1643.290527	1756.505737	1006.176575	1742.043213	1480.598877	1392.163696	1748.61084	1511.729126
A0A024QZN4;A0A384NYN5;P18206	LANVMMGPYR	16.52987862	16.23888016	16.47966957	16.12300491	16.5620575	16.17462921	16.3973732	16.30176163	16.29479027	16.60622406	16.43557739	16.08490372	16.44057083	16.63931274	16.7011528	16.44703293	1473.890869	1189.803223	1348.882202	1406.425171	1496.134521	1465.964722	1392.116211	1287.079224	1643.290527	1756.505737	1006.176575	1742.043213	1480.598877	1392.163696	1748.61084	1511.729126
A0A024QZN4;A0A384NYN5;P18206	WIDNPTVDDR	23.24887276	22.94779205	23.19060898	22.99341583	23.23610306	23.11699867	23.23098373	23.16451073	23.07793617	23.25333977	23.07784462	22.8679657	23.28997612	23.60877991	23.38831329	23.20871735	5203.020508	3405.590088	4761.284668	4785.236328	5289.947754	2852.565918	4374.89209	5052.294922	5536.598145	5516.893066	2877.825195	5262.145996	4598.121582	4716.557129	6457.747559	4762.205566
A0A024QZN4;A0A384NYN5;P18206	TNLLQVCER	24.41759109	24.23334885	24.50299454	24.1434803	24.39680099	24.36541367	24.45031738	24.37846565	24.3264389	24.41942024	24.27044106	24.18276215	24.4481945	24.76680756	24.55442429	24.48394775	3513.703125	2598.707764	4720.87793	4761.601074	4955.249023	4263.525391	4560.620117	5095.701172	5751.174805	5379.688965	4017.155029	5385.410645	3891.788086	5112.893066	6041.104004	4554.742188
A0A024QZN4;A0A384NYN5;P18206	DPSASPGDAGEQAIR	16.35358238	16.12633896	16.27939034	15.95729828	16.38308716	16.01690674	16.23163414	16.16796112	16.09718323	16.46712112	16.23534775	15.9059248	16.30945206	16.42047882	16.50619698	16.27870178	4095.224854	4014.567627	4077.740967	4435.130859	4536.26123	4057.917725	3657.328613	4670.950684	4278.710938	5057.648438	3677.452393	5006.634766	3700.375	4195.245117	5888.585449	3918.817139
A0A024QZN4;A0A384NYN5;P18206	AQQVSQGLDVLTAK	27.74123383	27.75898552	27.90113831	27.54707718	27.6621666	27.64909363	27.78757668	27.68873978	27.67637825	27.7563324	27.52775955	27.50901031	27.71313286	28.05578232	27.84895897	27.95383835	3856.4104	3404.423096	4940.204102	4161.447266	4510.625977	1578.383301	4934.115723	4372.997559	4367.442383	4800.645996	2289.683594	4302.422852	3954.042969	4921.407715	5975.960449	4302.072266
A0A024QZN4;A0A384NYN5;P18206	STVEGIQASVK	18.09104538	17.79486465	17.95045662	17.63094711	17.98505783	17.84477425	17.9374733	17.81263924	17.77643967	18.06653976	18.08456039	17.62489891	17.97260666	18.18491745	18.1056633	17.99754143	6339.297363	4292.657715	5483.030273	4299.908203	2653.283447	1371.531372	5785.806152	5089.312988	3968.197021	2372.955322	352.1399841	2903.102539	3186.36499	5748.629395	5341.320313	2506.215576
A0A024QZN4;A0A384NYN5;P18206	VLQLTSWDEDAWASK	37.2183609	37.28160477	37.32536697	37.18147659	37.21152496	37.19304657	37.33176422	37.20862198	37.31837463	37.14084625	37.12199783	37.24700928	37.48062897	37.23020554	37.28384399	37.45519638	3195.948486	2701.266113	3341.83252	3775.823242	3707.650391	3272.847168	2831.980469	3902.655273	3931.401611	4586.48584	2655.787598	3745.620117	2483.464111	4225.457031	4106.218262	3028.535645
A0A024QZN4;A0A384NYN5;P18206	MLGQMTDQVADLR	30.57220078	30.56064987	30.79841232	30.43120575	30.60743523	30.51216888	30.54423714	30.51701164	30.63760948	30.58457947	30.32677269	30.54718018	30.57604027	30.71936798	30.59764481	30.82470322	939.5013428	860.1399536	949.4644165	1086.789551	916.5581055	760.3909912	929.0038452	1042.215698	1011.735229	1230.618774	760.1358032	994.8258057	880.2102051	1119.325073	1404.108276	899.5296631
A0A024QZN4;A0A384NYN5;P18206	MLGQMTDQVADLR	27.87949562	27.92910767	28.06859589	27.74376297	27.85619545	27.83249092	27.93109894	27.84025574	27.85191154	27.94240379	27.69788361	27.68975449	27.88589287	28.20741081	27.96866989	28.12137032	939.5013428	860.1399536	949.4644165	1086.789551	916.5581055	760.3909912	929.0038452	1042.215698	1011.735229	1230.618774	760.1358032	994.8258057	880.2102051	1119.325073	1404.108276	899.5296631
A0A024QZN4;A0A384NYN5;P18206	MLGQMTDQVADLR	24.85175705	24.67015839	24.90266418	24.53518295	24.74600792	24.7942276	24.88450623	24.76480865	24.77916145	24.82697487	24.67534828	24.62494278	24.83713341	25.14779282	24.8743	24.92072868	939.5013428	860.1399536	949.4644165	1086.789551	916.5581055	760.3909912	929.0038452	1042.215698	1011.735229	1230.618774	760.1358032	994.8258057	880.2102051	1119.325073	1404.108276	899.5296631
A0A024QZN4;A0A384NYN5;P18206	MLGQMTDQVADLR	22.00650787	21.73203278	21.91647148	21.79366684	21.93793106	21.78152466	21.97017479	21.92766571	21.68688202	21.94998741	21.81171417	21.47677231	21.9042244	22.35841942	22.14616203	21.92122269	939.5013428	860.1399536	949.4644165	1086.789551	916.5581055	760.3909912	929.0038452	1042.215698	1011.735229	1230.618774	760.1358032	994.8258057	880.2102051	1119.325073	1404.108276	899.5296631
A0A024QZN4;A0A384NYN5;P18206	MSAEINEIIR	29.73050308	29.78805542	29.99120903	29.54693222	29.72587776	29.71285629	29.75825882	29.67258644	29.74011993	29.71089554	29.52218246	29.64431	29.76358604	29.9627285	29.89415741	30.02545738	1472.366455	1238.558228	1545.575562	1836.88269	1553.96814	1120.759399	1769.878906	1526.208862	1894.363159	1669.007324	1124.235962	1924.31189	1704.925171	1329.327637	1203.065674	1291.320679
A0A024QZN4;A0A384NYN5;P18206	MSAEINEIIR	25.76439667	25.65455627	25.93232536	25.55165482	25.72780228	25.84238434	25.92472839	25.79169846	25.72096443	25.75554466	25.74760246	25.59861946	25.87198639	26.13746834	25.85622215	25.91586494	1472.366455	1238.558228	1545.575562	1836.88269	1553.96814	1120.759399	1769.878906	1526.208862	1894.363159	1669.007324	1124.235962	1924.31189	1704.925171	1329.327637	1203.065674	1291.320679
A0A024QZN4;A0A384NYN5;P18206	ETVQTTEDQILK	24.01528358	23.82314682	24.13264275	23.80766869	24.07956696	23.98709869	24.09591293	24.03993034	23.9720459	24.04906654	23.88413048	23.83900452	24.13098145	24.40708923	24.22126198	24.14268875	2696.316406	2426.01416	4650.657715	1779.570313	2219.829834	1474.244751	4118.452637	3216.093506	2742.611816	1934.296143	1195.294312	3173.007324	3824.126465	3220.913574	3745.832764	3471.902588
A0A024QZN4;A0A384NYN5;P18206	NPGNQAAYEHFETMK	22.79523277	22.41963959	22.75551796	22.62477875	22.87547112	22.64998817	22.84909439	22.75606346	22.66417694	22.82364273	22.59757805	22.4541626	22.94534492	23.25074768	23.04899979	22.81874084	849.9418335	886.4398193	895.1416626	951.1281738	944.6751099	853.5443115	762.8345337	984.717041	925.8849487	1107.738525	827.5258179	1053.087524	794.9648438	983.4923706	1174.823853	910.3912964
A0A024QZN4;A0A384NYN5;P18206	NPGNQAAYEHFETMK	18.85044479	18.25130844	18.77896881	18.45142746	18.68061447	18.62271881	18.56930923	18.48436356	18.39761543	18.74082184	18.77211189	18.31513596	18.56715965	19.03748703	18.79606056	18.68773651	849.9418335	886.4398193	895.1416626	951.1281738	944.6751099	853.5443115	762.8345337	984.717041	925.8849487	1107.738525	827.5258179	1053.087524	794.9648438	983.4923706	1174.823853	910.3912964
A0A024QZN4;A0A384NYN5;P18206	NPGNQAAYEHFETMK	22.79523659	22.39573097	22.76084137	22.60352516	22.8807869	22.64201736	22.86770439	22.7640419	22.6455822	22.82629013	22.60555649	22.44882584	22.9373703	23.24542427	23.05164146	22.78951263	849.9418335	886.4398193	895.1416626	951.1281738	944.6751099	853.5443115	762.8345337	984.717041	925.8849487	1107.738525	827.5258179	1053.087524	794.9648438	983.4923706	1174.823853	910.3912964
A0A024QZN4;A0A384NYN5;P18206	NPGNQAAYEHFETMK	18.89332008	18.18357658	18.56192017	18.38586426	18.53956223	18.59753799	18.71856499	18.63251686	18.61439514	18.73265648	18.82775116	18.21232986	18.76688385	19.09208107	18.82778358	18.84436607	849.9418335	886.4398193	895.1416626	951.1281738	944.6751099	853.5443115	762.8345337	984.717041	925.8849487	1107.738525	827.5258179	1053.087524	794.9648438	983.4923706	1174.823853	910.3912964
A0A024QZN4;A0A384NYN5;P18206	MALLMAEMSR	34.54434967	34.46894836	34.72551346	34.47025299	34.59562683	34.48170471	34.64168167	34.49459839	34.45032883	34.50382614	34.47434998	34.42647552	34.52980804	34.65166473	34.45019531	34.70643616	401.8231506	625.5612793	896.8222046	505.8723755	662.8165283	752.4186401	1061.079712	907.4277344	678.7716064	514.137146	517.8964844	758.7438354	790.6140137	840.6570435	1307.792358	963.5552979
A0A024QZN4;A0A384NYN5;P18206	MALLMAEMSR	29.33179283	29.38672447	29.57924652	29.17475319	29.32984543	29.29289627	29.37285805	29.28982353	29.35469246	29.4211731	29.12081909	29.2349472	29.38341904	29.61985397	29.48739243	29.62137985	401.8231506	625.5612793	896.8222046	505.8723755	662.8165283	752.4186401	1061.079712	907.4277344	678.7716064	514.137146	517.8964844	758.7438354	790.6140137	840.6570435	1307.792358	963.5552979
A0A024QZN4;A0A384NYN5;P18206	MALLMAEMSR	29.83948517	29.86248398	30.0656414	29.63729858	29.92522812	29.76867294	29.94174576	29.94375229	29.88630867	29.88632202	29.61255264	29.8835392	29.9549675	30.22320175	30.08553314	30.23811722	401.8231506	625.5612793	896.8222046	505.8723755	662.8165283	752.4186401	1061.079712	907.4277344	678.7716064	514.137146	517.8964844	758.7438354	790.6140137	840.6570435	1307.792358	963.5552979
A0A024QZN4;A0A384NYN5;P18206	MALLMAEMSR	23.41402435	23.07467842	23.36959457	23.06288719	23.37626648	23.16944504	23.36688805	23.25204277	23.22448349	23.3201561	23.17972755	23.00759125	23.41526031	23.69579697	23.43122292	23.26012993	401.8231506	625.5612793	896.8222046	505.8723755	662.8165283	752.4186401	1061.079712	907.4277344	678.7716064	514.137146	517.8964844	758.7438354	790.6140137	840.6570435	1307.792358	963.5552979
A0A024QZN4;A0A384NYN5;P18206	MALLMAEMSR	28.45199013	28.54664993	28.65952682	28.31352806	28.48974228	Filtered	28.57261276	28.4365387	28.44826889	28.51476669	29.08891869	28.30732536	29.37014008	28.80650711	28.634058	28.73888969	401.8231506	625.5612793	896.8222046	505.8723755	662.8165283	752.4186401	1061.079712	907.4277344	678.7716064	514.137146	517.8964844	758.7438354	790.6140137	840.6570435	1307.792358	963.5552979
A0A024QZN4;A0A384NYN5;P18206	IAELCDDPK	16.06383133	15.82061195	15.92581272	15.60644627	16.06411552	15.66074085	15.91528225	15.85432625	15.7702198	16.12427139	15.90572739	15.61355686	15.92670155	16.05366135	16.18453026	15.93848038	2354.787598	2225.590088	2617.447266	2497.236816	2905.250488	1532.773926	1845.941406	2639.79126	2890.850342	2601.925537	1135.802246	1949.981201	1961.008057	2614.603027	3311.216797	2157.951172
A0A024QZN4;A0A384NYN5;P18206	ELTPQVVSAAR	21.0673027	20.97362328	20.99319077	20.84109116	20.98259544	20.84493065	21.04936981	20.98316002	20.80338097	21.13302231	20.96008873	20.5267601	21.08449554	21.48832512	21.20697594	20.9926815	3152.33374	1508.089844	3052.579834	1658.899292	1710.080811	1112.664063	2817.530762	794.3548584	3118.976563	470.74823	567.024353	758.6825562	1482.11145	1925.400757	3359.51709	927.6199341
A0A024QZN4;A0A384NYN5;P18206	AGEVINQPMMMAAR	28.15507126	28.17806625	28.30957794	27.96349907	28.13973045	28.07619858	28.19071198	28.07860947	28.11150551	28.18342781	27.95480537	27.95467567	28.15881729	28.48564911	28.21498299	28.3756485	427.2052917	346.9187622	474.9028931	472.7147827	473.0310059	307.3101807	558.1494751	489.8060303	259.6744385	494.7959595	355.6051331	555.8497925	289.7672729	490.785675	611.427002	449.1430969
A0A024QZN4;A0A384NYN5;P18206	AGEVINQPMMMAAR	23.95501518	23.87187576	24.06437302	23.74476051	23.29634476	23.07889175	23.2274456	23.18489456	23.90379715	23.97285652	23.06100655	23.78141022	24.03614235	24.357481	23.41932678	24.07444	427.2052917	346.9187622	474.9028931	472.7147827	473.0310059	307.3101807	558.1494751	489.8060303	259.6744385	494.7959595	355.6051331	555.8497925	289.7672729	490.785675	611.427002	449.1430969
A0A024QZN4;A0A384NYN5;P18206	AGEVINQPMMMAAR	23.95501518	23.87187576	24.06437302	23.0510025	23.29634476	23.89492416	24.03300285	23.21944809	23.90379715	23.97285652	23.80527115	23.78141022	24.03614235	24.357481	23.41932678	23.26630783	427.2052917	346.9187622	474.9028931	472.7147827	473.0310059	307.3101807	558.1494751	489.8060303	259.6744385	494.7959595	355.6051331	555.8497925	289.7672729	490.785675	611.427002	449.1430969
A0A024QZN4;A0A384NYN5;P18206	AGEVINQPMMMAAR	23.95501518	23.87187576	24.06437302	23.0510025	23.29634476	23.15597343	24.03300285	23.21944809	23.90379715	23.97285652	23.80527115	23.78141022	23.30770111	24.357481	23.41932678	23.26630783	427.2052917	346.9187622	474.9028931	472.7147827	473.0310059	307.3101807	558.1494751	489.8060303	259.6744385	494.7959595	355.6051331	555.8497925	289.7672729	490.785675	611.427002	449.1430969
A0A024QZN4;A0A384NYN5;P18206	AGEVINQPMMMAAR	18.0422802	17.81259346	18.21546936	17.63271713	18.21274567	18.0273037	18.16786194	18.08029747	17.99354935	18.22510719	18.24581718	17.84729958	17.79097557	18.46327591	17.90544701	18.23057556	427.2052917	346.9187622	474.9028931	472.7147827	473.0310059	307.3101807	558.1494751	489.8060303	259.6744385	494.7959595	355.6051331	555.8497925	289.7672729	490.785675	611.427002	449.1430969
A0A024QZN4;A0A384NYN5;P18206	LVQAAQMLQSDPYSVPAR	31.93681908	31.88002014	32.20028687	31.85685349	32.00929642	31.81817436	31.99375725	32.00654984	31.94364166	31.87752151	31.84801674	31.85322189	31.84499931	32.01215363	31.8398571	32.14146805	890.0159302	745.1243286	850.1184082	903.8034668	906.0975952	676.7498779	918.1929932	794.6247559	837.5470581	1081.943604	681.5167236	1028.271729	812.1748047	948.5924072	1194.778809	711.4467773
A0A024QZN4;A0A384NYN5;P18206	LVQAAQMLQSDPYSVPAR	25.9849987	26.05865097	26.27262497	25.77759743	25.92449951	25.98060989	26.06027603	25.97509193	25.94422722	25.99210358	25.82201958	25.83253098	25.95969391	26.3368721	26.02913475	26.15509605	890.0159302	745.1243286	850.1184082	903.8034668	906.0975952	676.7498779	918.1929932	794.6247559	837.5470581	1081.943604	681.5167236	1028.271729	812.1748047	948.5924072	1194.778809	711.4467773
A0A024QZN4;A0A384NYN5;P18206	NQGIEEALK	19.51765442	19.20566177	19.36914063	19.07612419	19.33454132	19.25810051	19.4439106	19.30843735	19.16063118	19.35216904	19.45268059	19.01705933	19.43383789	19.7100029	19.49782372	19.38695717	1534.34436	1412.972778	1259.184937	1608.625732	1586.974609	1152.164429	2082.687988	1684.254761	1638.760498	1664.768188	1576.973145	1765.084717	1865.724243	2022.205811	2264.186035	1364.026001
A0A024QZN4;A0A384NYN5;P18206	NQWIDNVEK	24.59833717	24.3981514	24.75027657	24.3986969	24.64941788	24.63385963	24.65232658	24.6283493	24.62410927	24.68787575	24.59737396	24.4858532	24.74854088	25.00601959	24.79102898	24.7550602	1042.340576	1280.236084	1876.826538	1162.359863	1314.803955	1739.218628	2265.15625	1647.448608	1511.71936	1099.136841	1193.791504	1597.500244	1195.796143	1939.757813	1755.640259	1651.109619
A0A024QZN4;A0A384NYN5;P18206	GQGSSPVAMQK	11.52366829	11.26443958	11.02130127	10.5216217	11.1358099	11.14167213	10.9974823	11.12797737	10.92691994	11.46390915	11.26438522	11.15824127	10.96649361	11.06684303	11.37287235	11.16724396	774.8990479	532.3551025	541.979187	658.4644165	709.6087036	799.4851074	629.62323	608.7801514	734.736084	698.4707031	729.5689697	801.4221802	626.4688721	715.9511719	817.0537109	615.5368042
A0A024QZN4;A0A384NYN5;P18206	GQGSSPVAMQK	7.291106701	7.186006069	6.689743042	6.328927517	6.921528816	7.049968243	6.783267975	7.301887989	6.678415298	7.16738224	7.140493393	7.114068985	6.752187252	6.977821827	7.31549263	6.851846218	774.8990479	532.3551025	541.979187	658.4644165	709.6087036	799.4851074	629.62323	608.7801514	734.736084	698.4707031	729.5689697	801.4221802	626.4688721	715.9511719	817.0537109	615.5368042
A0A024QZN4;A0A384NYN5;P18206	SLGEISALTSK	27.92114639	27.89632607	28.07037735	27.68440628	27.82341385	27.87147141	27.94882774	27.82077026	27.84306908	27.93088913	27.71558762	27.67292595	27.91424179	28.19854736	27.98108292	28.09922218	2062.949219	947.9906006	1637.373657	904.2150879	1314.430298	2067.819824	1661.230957	674.1194458	1825.715088	1361.161377	650.6710815	1308.141235	1898.342407	878.8612671	1203.322144	1443.914185
A0A024QZN4;A0A384NYN5;P18206	MTGLVDEAIDTK	27.80418015	27.87772369	28.00923157	27.65250969	27.79417801	27.77048111	27.87439919	27.75431442	27.79784775	27.85381126	27.67041397	27.63570786	27.82919121	28.16133308	27.93589401	28.05138016	527.138916	315.0814819	666.8840942	343.6817017	340.22052	1008.309021	854.5906982	338.3787842	543.5338135	471.5333862	438.612915	689.8953857	885.4106445	713.99646	784.2857666	794.2994385
A0A024QZN4;A0A384NYN5;P18206	MTGLVDEAIDTK	24.42734337	24.26171112	24.53403091	24.16918373	24.45710373	24.47350693	24.48930168	24.41477013	24.38666916	24.44778442	24.32271576	24.26960754	24.48716927	24.79249191	24.58277512	24.53622246	527.138916	315.0814819	666.8840942	343.6817017	340.22052	1008.309021	854.5906982	338.3787842	543.5338135	471.5333862	438.612915	689.8953857	885.4106445	713.99646	784.2857666	794.2994385
A0A024QZN4;A0A384NYN5;P18206	LLAVAATAPPDAPNR	23.59973145	23.62824249	23.64246559	23.28049088	23.50454521	23.45720863	23.57130432	23.49941635	23.44205856	23.47928047	23.42337418	23.26398849	23.5079422	23.89584541	23.63823891	23.57028008	1588.536743	780.4836426	1516.210693	766.5158081	1235.483154	1191.556641	1195.443726	959.170105	1845.300049	879.1378174	364.01474	911.9297485	1460.357178	949.2130127	1652.912842	899.0149536
A0A024QZN4;A0A384NYN5;P18206	ELLPVLISAMK	41.27647018	41.60568619	41.65722656	41.43113708	41.42386246	41.47172165	41.65594864	41.53263855	41.5255394	41.36398697	41.40121078	41.48088837	41.69577026	41.46918106	41.47512436	41.56938934	45.67025757	307.9362793	337.4169922	716.5445557	1321.867676	1423.681274	2418.471924	2097.32251	1098.849731	644.4071655	650.7484741	486.6538391	1916.007935	1068.286499	1942.368652	643.7689209
A0A024QZN4;A0A384NYN5;P18206	VDQLTAQLADLAAR	36.15686417	36.2652092	36.30364227	36.10143661	36.20311356	36.06778717	36.25701904	36.08600998	36.22240448	36.103302	36.04184723	36.08709335	36.35514832	36.20573044	36.18774796	36.36165237	331.7251892	629.4822388	460.3280945	587.1841431	371.3420105	1712.585693	1174.877441	506.7767334	530.8971558	643.59552	1075.708496	1427.608398	1475.162231	1378.387207	1728.283447	1166.841064
A0A024QZN4;A0A384NYN5;P18206	QVATALQNLQTK	23.08229446	22.81313896	23.01868629	22.75768661	23.04826546	22.85732269	23.04048157	22.96604919	22.88479042	23.04423714	22.85541344	22.66419411	23.04367447	23.41824722	23.20314407	23.02341461	1543.740112	546.8572998	1580.358398	232.5553894	554.7081299	468.8077087	1432.727295	455.5577087	1069.148315	520.5921631	449.5258789	878.6929321	1384.031006	613.8920288	745.8284302	832.3814087
A0A024QZN4;A0A384NYN5;P18206	LTDELAPPKPPLPEGEVPPPRPPPPEEK	27.07042122	27.15208054	27.2383976	26.87103081	26.96743774	27.03686142	27.14329338	26.95422173	27.04020119	27.0563488	26.85435677	26.89406395	27.04503441	27.31332779	27.13306618	27.31760216	450.0780029	442.1550903	514.9014282	657.9946899	625.2426147	380.9954529	336.1865845	632.2758789	627.0928955	557.5628662	354.0977478	491.240448	627.2123413	603.5650024	710.2750854	418.8031921
A0A024QZN4;A0A384NYN5;P18206	VAMANIQPQMLVAGATSIAR	38.35704041	38.52655792	38.54631042	38.3626442	38.3341217	38.32635498	38.64052582	38.45631027	38.40657043	38.25285721	38.42815781	38.40419388	38.5952301	38.34758377	38.35325241	38.56209564	302.9096985	458.1202698	606.9082642	613.0960083	441.2589111	306.5779724	1043.939819	613.8781738	560.3262329	441.9976807	251.2879639	455.6886292	300.6199036	441.3901367	873.7025757	633.2254639
A0A024QZN4;A0A384NYN5;P18206	SLLDASEEAIKK	25.34968567	25.20530319	25.48576355	25.10761261	25.33429146	25.42506981	25.47280312	25.35043335	25.36478806	25.37274361	25.32229424	25.26107407	25.43073845	25.75999069	25.42281342	25.53835487	59.91851044	84.75603485	149.4763947	57.17421341	70.63852692	214.230957	362.9145813	105.3594818	114.8043289	97.13339233	250.3295746	479.9324341	316.763916	766.1824341	824.9176025	539.2400513
A0A024QZN4;A0A384NYN5;P18206	KIAELCDDPK	13.70172501	13.53538895	13.47031975	13.1620121	13.6408577	13.36763859	13.53171444	13.55058193	13.41584682	13.77508163	13.62312412	13.21653461	13.41832924	13.57711124	13.75029373	13.48071003	479.0953064	112.7381058	335.8201294	221.7561646	111.928215	540.124939	308.8440857	41.11105347	103.928894	93.43159485	267.3513489	109.8228302	381.3451843	417.693512	564.6885986	297.8139954
A0A024QZN4;A0A384NYN5;P18206	CDRVDQLTAQLADLAAR	37.23521042	37.45792389	37.46712875	37.31526184	37.33732986	37.37202454	37.48150635	37.37697983	37.44684982	37.25337982	37.2771225	37.40738678	37.65694046	37.33474731	37.40701675	37.60238266	194.0782166	198.9408264	258.7780762	232.9800568	212.0296478	220.5998993	242.9606476	237.7121429	276.5379333	284.4370117	216.3567352	267.1700134	148.2922211	329.4139099	227.6364441	221.923172
A0A024QZN4;A0A384NYN5;P18206	TIESILEPVAQQISHLVIMHEEGEVDGK	42.29531479	42.28700638	42.30150986	42.33049393	42.28603363	42.30197525	42.27078629	42.30173492	42.3185463	42.27130127	42.28717041	42.30310059	42.30541992	42.29171753	42.30268097	42.28002167	71.44644928	81.40396881	112.5862274	48.57516479	86.38898468	59.44306946	75.00942993	73.8664093	51.88376617	114.9597321	73.16295624	83.83995056	51.61626434	56.15312576	103.7097092	65.80201721
A0A024QZN4;A0A384NYN5;P18206	TIESILEPVAQQISHLVIMHEEGEVDGK	42.27936554	42.2737236	42.29354858	42.31986237	42.27539444	42.286026	42.26281738	42.28843307	42.30791092	42.26065445	42.27654648	42.2924614	42.29744339	42.28374481	42.28674698	42.26141357	71.44644928	81.40396881	112.5862274	48.57516479	86.38898468	59.44306946	75.00942993	73.8664093	51.88376617	114.9597321	73.16295624	83.83995056	51.61626434	56.15312576	103.7097092	65.80201721
A0A024QZN4;A0A384NYN5;P18206	MQEAMTQEVSDVFSDTTTPIK	37.31939697	37.53678131	37.54597473	37.37550735	37.37364578	37.41368103	37.52048492	37.45581436	37.48583221	37.24982452	37.34533691	37.48093414	37.72514725	37.41093826	37.4433403	37.6573143	69.18231964	96.54412079	106.4666824	118.963974	83.96578979	154.5718689	151.9624939	195.1528931	115.4508667	92.12491608	74.46231079	107.8069611	81.53038788	94.29633331	130.9505005	88.79455566
A0A024QZN4;A0A384NYN5;P18206	EAFQPQEPDFPPPPPDLEQLR	36.24724197	36.30775452	36.3249054	36.20511627	36.2828598	36.06777954	36.13740158	36.17636871	36.21707916	36.11393738	35.92488861	36.15089417	36.30990982	36.11535263	36.20901489	36.27654648	38.91296005	107.0213165	111.5645065	126.1968613	88.67337799	63.02616501	82.86935425	146.8042755	138.0657806	133.5133362	29.86351204	81.29880524	86.41673279	77.22358704	87.2357254	97.87084961
A0A024QZN4;A0A384NYN5;P18206	REILGTCK	10.83966351	10.67613888	10.41961575	9.779184341	10.41973877	10.49755192	10.33453751	10.51304436	10.23493958	10.76665688	10.5883503	10.51943111	10.32487106	10.40143967	10.71007824	10.50447845	91.40726471	72.01713562	48.98331451	96.71083069	75.54864502	135.286972	85.41178894	173.5322723	92.98062134	54.03658676	57.35673523	95.06959534	29.96127892	101.3769455	89.64797974	46.65843201
A0A024QZN4;A0A384NYN5;P18206	VMLVNSMNTVK	22.11019707	21.97661591	22.09986496	21.81226349	22.10276794	21.89847755	22.12434387	22.10308266	21.84636307	22.05103683	21.95789528	21.70003319	22.12485695	22.50728035	22.34284019	22.08601952	654.0302124	266.1275024	649.7512207	403.3597412	557.6657715	583.9282837	705.3515015	322.5365295	556.0752563	556.6956787	439.1673584	551.2115479	531.0732422	607.5668335	578.8114014	386.141449
A0A024QZN4;A0A384NYN5;P18206	VMLVNSMNTVK	19.18628311	19.03112984	19.10415649	18.80580902	19.02706528	18.93989182	19.12317276	18.99027634	18.85317421	19.06066895	19.07871819	18.65102386	19.04917336	19.40524292	19.23817062	19.07143402	654.0302124	266.1275024	649.7512207	403.3597412	557.6657715	583.9282837	705.3515015	322.5365295	556.0752563	556.6956787	439.1673584	551.2115479	531.0732422	607.5668335	578.8114014	386.141449
A0A024QZN4;A0A384NYN5;P18206	VMLVNSMNTVK	16.23838234	16.03241348	16.19875336	15.66670227	16.129673	15.53758717	15.96755981	16.01025772	15.86768341	16.22173309	16.01647949	15.64722061	16.00821114	16.14048767	16.23683548	16.02264595	654.0302124	266.1275024	649.7512207	403.3597412	557.6657715	583.9282837	705.3515015	322.5365295	556.0752563	556.6956787	439.1673584	551.2115479	531.0732422	607.5668335	578.8114014	386.141449
A0A024QZN4;A0A384NYN5;P18206	VMLVNSMNTVK	25.33019447	Filtered	25.57525063	Filtered	Filtered	25.52519035	25.52507401	25.37347221	25.34796333	Filtered	25.33740234	25.3027153	25.48832703	25.78302383	25.5017128	25.56141663	654.0302124	266.1275024	649.7512207	403.3597412	557.6657715	583.9282837	705.3515015	322.5365295	556.0752563	556.6956787	439.1673584	551.2115479	531.0732422	607.5668335	578.8114014	386.141449
A0A024QZN4;A0A384NYN5;P18206	TISPMVMDAK	23.8894558	23.8647995	24.07855225	23.71905899	23.95907402	23.90377808	24.01794815	23.93533134	23.88605118	23.97638893	23.78755951	23.73445892	24.02375221	24.32912064	24.13266945	24.04608536	391.6958618	144.86586	739.7022095	315.6843262	393.3088989	264.0953979	719.7216187	306.7023926	473.2713318	331.2134705	262.5644226	468.1835022	496.8504333	616.5914917	559.3371582	508.0244751
A0A024QZN4;A0A384NYN5;P18206	TISPMVMDAK	17.45309258	Filtered	17.34970284	17.00899887	17.3523941	17.10049248	17.34203911	17.16142082	17.14895439	17.44445229	17.3455658	17.00816917	17.29216194	17.50964165	17.51286888	17.35167694	391.6958618	144.86586	739.7022095	315.6843262	393.3088989	264.0953979	719.7216187	306.7023926	473.2713318	331.2134705	262.5644226	468.1835022	496.8504333	616.5914917	559.3371582	508.0244751
A0A024QZN4;A0A384NYN5;P18206	TISPMVMDAK	17.49560928	Filtered	17.3204689	17.00634193	17.39492416	17.10846519	17.34734917	17.16939354	17.18084335	17.44711113	17.33758736	17.05337143	17.2815361	17.54420853	17.52350616	17.39420891	391.6958618	144.86586	739.7022095	315.6843262	393.3088989	264.0953979	719.7216187	306.7023926	473.2713318	331.2134705	262.5644226	468.1835022	496.8504333	616.5914917	559.3371582	508.0244751
A0A024QZN4;A0A384NYN5;P18206	TISPMVMDAK	13.09379387	12.73885918	Filtered	12.35220337	Filtered	12.72783756	12.75911808	12.75127029	12.65651131	12.97024918	12.81055355	12.62204552	12.69092464	12.772542	12.92453575	12.71613884	391.6958618	144.86586	739.7022095	315.6843262	393.3088989	264.0953979	719.7216187	306.7023926	473.2713318	331.2134705	262.5644226	468.1835022	496.8504333	616.5914917	559.3371582	508.0244751
A0A024QZN4;A0A384NYN5;P18206	AIPDLTAPVAAVQAAVSNLVR	42.3334198	42.32777405	Filtered	42.36326599	42.31880951	Filtered	42.31687927	42.3318367	Filtered	42.31204224	42.31995773	42.34651947	42.34885025	42.33512878	Filtered	42.31812286	10.45522785	20.79049301	NaN	8.862731934	8.955537796	NaN	29.91068649	13.72959805	NaN	14.698493	8.399733543	27.79479599	38.51939392	27.58020782	NaN	31.41721535
A0A024QZN4;A0A384NYN5;P18206	AANFENHSGK	7.40095377	Filtered	6.749105453	Filtered	7.034062386	Filtered	6.861296177	Filtered	6.79890871	7.325109959	Filtered	7.202672005	6.822189808	7.106294155	7.435991764	6.866025925	12.95828438	NaN	11.94628906	NaN	3.289938927	NaN	17.25807381	NaN	4.616700172	12.91788769	NaN	4.157692909	10.76728058	6.158401966	26.15794563	10.20610809
A0A024QZN4;A0A384NYN5;P18206	EVENSEDPK	Filtered	Filtered	Filtered	Filtered	Filtered	Filtered	6.266647816	6.851579666	6.212379932	Filtered	6.703589916	Filtered	6.325930595	6.559518337	6.846729755	6.404415131	NaN	NaN	NaN	NaN	NaN	NaN	14.74666023	16.40325356	7.764868259	NaN	9.177635193	NaN	9.680767059	5.683654308	8.009549141	15.07039356
A0A024QZN4;A0A384NYN5;P18206	KLEAMTNSK	8.643167496	8.540697098	Filtered	Filtered	Filtered	8.372912407	Filtered	8.590262413	8.051878929	8.61249733	Filtered	8.455659866	Filtered	8.313912392	Filtered	Filtered	44.84371948	18.90152359	NaN	NaN	NaN	40.13532257	NaN	42.14601517	19.39901161	20.16419983	NaN	22.98030281	NaN	10.90296555	NaN	NaN
A0A024QZN8;Q5GLZ8	IVYICCGEDHTAALTK	23.15584183	22.97969818	23.17198944	22.94291496	23.18294334	23.02928543	23.18579483	23.14058304	23.05932236	23.15763855	22.97946167	22.89188385	23.24744797	23.55828285	23.35375595	23.18476868	323.0177612	311.4775391	309.3027344	388.1267395	335.2364502	382.3606873	250.9632263	329.0125427	293.828064	327.0032043	373.7110596	283.9168396	168.3148041	294.7786255	360.3814087	325.8377075
A0A024QZN8;Q5GLZ8	IVYICCGEDHTAALTK	23.15584183	22.98235321	23.16667557	22.97746849	23.19091606	23.02663231	23.21504784	23.13528061	23.08325958	23.14169884	22.96350288	22.84137726	23.2022686	23.60081291	23.32984161	23.19009972	323.0177612	311.4775391	309.3027344	388.1267395	335.2364502	382.3606873	250.9632263	329.0125427	293.828064	327.0032043	373.7110596	283.9168396	168.3148041	294.7786255	360.3814087	325.8377075
A0A024QZN8;Q5GLZ8	LIQPDHPQISQQVAASLEK	28.02391052	28.14793015	28.29274559	27.94134903	28.04845238	28.02215767	28.12869644	28.02722359	28.02557945	28.10279846	27.86088562	27.90859413	28.06752396	28.35982704	28.19549942	28.34818077	540.3104248	585.7601929	481.6299744	546.168457	440.6956787	507.6853943	379.6148071	478.4835205	431.8243103	484.8862	477.4332581	366.2609558	226.0609894	411.1723938	442.6807251	437.1281433
A0A024QZN8;Q5GLZ8	FSGVDMNAAR	20.84048843	20.4781723	20.72916031	20.50794983	20.65475845	20.54635429	20.7135582	20.68723869	20.48883247	20.69890022	20.66683388	20.27869034	20.66365242	21.08337021	20.90574074	20.72061539	398.0401001	338.5174255	469.4975586	349.8270569	342.2020874	639.7268677	376.4719849	351.883667	358.773468	311.7251587	338.8026123	279.1801758	226.2156677	311.7545471	366.2155457	354.7690735
A0A024QZN8;Q5GLZ8	YGQLGLGTDCK	21.31094742	20.99399567	21.19698334	21.03160286	21.20506287	21.1125412	21.2531662	21.14973259	21.007164	21.17997932	21.16661072	20.80242157	21.22718811	21.5884552	21.44533157	21.21241379	405.8018188	401.5985718	404.2549438	355.5536499	363.3815918	302.509613	308.0956116	328.6894531	381.9822388	268.8604431	287.0444031	238.6513519	204.1738739	308.9787598	367.0869446	326.3733521
A0A024QZN8;Q5GLZ8	ENIVGDAMEVLR	40.02542877	40.07008362	40.22537231	40.01783371	39.99991989	40.01332092	40.28523254	40.02632904	40.06702805	40.01451111	40.04380035	39.90268326	40.11235428	40.01609421	39.93411255	40.07109833	183.5390472	162.9755554	180.0819092	225.5928345	193.5746918	225.0507355	210.3772736	181.8278961	211.9799652	202.4950409	165.4190521	128.6609955	143.8327942	154.3631439	159.5390472	145.4694366
A0A024QZN8;Q5GLZ8	QFLLFLTGSDR	41.10279465	41.16346741	41.24967194	41.09263992	41.06149292	40.997715	41.31482697	41.02144241	41.20288467	41.07602692	41.07339859	40.95629883	41.27490234	41.12272263	41.09944916	41.11397552	276.1558838	184.4783478	163.01297	185.8265991	165.234787	269.7155762	156.8053436	174.9958496	166.492157	149.2164154	211.0437317	128.3061523	124.0244598	160.9191895	206.0431213	146.1708984
A0A024QZN8;Q5GLZ8	FGQLGLNDENDR	24.35643196	23.99947357	24.4019928	23.97866249	24.25329018	24.33883476	24.24831772	24.19763947	24.16962242	24.37954712	24.19602203	23.98342133	24.26478386	24.59402275	24.47467232	24.26859856	81.94522858	179.5031738	154.1527405	153.0515442	202.0790863	186.1810913	159.816925	111.6680756	161.4384308	97.50075531	115.3062744	139.6992645	162.1326752	108.7871094	148.2013855	123.04216
A0A024QZN8;Q5GLZ8	TTLLQTDAVLQMQMAIDQAHR	39.61610413	39.74049377	39.89575195	39.69081879	39.61449051	39.60930252	39.95564651	39.6993866	39.66558838	39.63697815	39.71415329	39.61030197	39.81194305	39.65724945	39.59653854	39.72819901	171.1332245	114.5795364	156.033905	142.0409241	108.9493408	211.1824493	117.8610535	116.7231064	113.4202118	129.9287872	108.2952728	142.430603	60.13218307	108.4745407	135.0633392	153.673111
A0A024QZN8;Q5GLZ8	SLSDIQIVQVACGYYHSLALSK	42.11104584	42.12134171	42.14115906	42.12750626	42.10971832	42.10695648	42.11044693	42.11741257	42.16082764	42.07636642	42.08162689	42.11878586	42.09454727	42.12598038	42.13170242	42.10637665	51.74187851	34.28752899	45.64949799	40.97881317	44.53788757	109.0987778	45.25848389	42.87218475	30.77406693	50.22981644	74.79936218	46.85775375	25.8208046	51.59983444	83.87988281	46.11509705
A0A024QZN8;Q5GLZ8	QIWTVNEALIQK	33.89317322	33.77788925	34.05566788	33.74160004	33.87524033	33.77204514	33.90796661	33.8300209	33.75385284	33.81010818	33.78835297	33.74317551	33.79076004	33.93393326	33.71389008	33.97016907	23.03369331	26.93136406	39.64877701	29.93841362	30.39729881	46.0664711	50.20827484	26.08956718	23.13797951	25.07513237	34.47415543	39.26124954	42.64834976	43.0728302	52.57922745	30.54174995
A0A024QZN8;Q5GLZ8	EGGVFTFGAGGYGQLGHNSTSHEINPR	29.39736748	29.48683167	29.67138863	29.27488136	29.49375534	29.31593132	29.46234131	29.38729095	29.51063728	29.49736786	29.21827888	29.41749763	29.49419212	29.66415596	29.58753967	29.77469826	29.82940483	22.19073105	29.15154457	20.98805428	27.50912857	52.28089523	20.25395393	26.10382843	37.01566315	24.49176788	33.28479385	18.6169281	16.56728554	28.74238205	30.52212715	29.88762283
A0A024QZN8;Q5GLZ8	GEYWAEHPTIK	Filtered	22.16180992	22.39934731	22.27119637	22.47941589	22.25647926	22.44507408	22.40522003	22.2654705	22.43024063	22.28925133	22.06071472	22.50140762	22.91311264	22.63168335	22.43865204	NaN	143.4154358	118.321785	63.39561081	79.91060638	140.1851044	178.4790955	88.48181915	158.1584625	98.08307648	177.8419342	97.47118378	178.9600983	88.81505585	93.21985626	125.1140213
A0A024QZN8;Q5GLZ8	LIQAIDHNEGFSLI	37.73669434	Filtered	37.86759567	37.72637558	37.76175308	Filtered	37.93780899	37.84922791	37.91124725	37.68314362	37.7520752	Filtered	37.97765732	37.76183701	Filtered	38.00289536	132.4363098	NaN	144.5624237	141.0566406	120.5886765	NaN	182.8609619	100.3703537	95.08302307	124.0231247	106.2746506	NaN	85.21186066	133.0536957	NaN	127.1447372
A0A024QZN8;Q5GLZ8	MGQIIQYDK	21.84523582	21.58405113	21.78446388	21.59520149	21.81652832	21.7053318	21.87005997	21.81425476	21.65321159	Filtered	21.68502426	21.53347778	Filtered	22.3034935	22.06997299	21.78656006	127.6159134	120.7767944	121.1545486	83.89525604	98.37587738	140.0576324	98.06606293	118.4440384	112.6632309	NaN	122.7818375	91.17067719	NaN	95.32474518	116.2034454	111.3783798
A0A024QZN8;Q5GLZ8	IFWEVFHELPLEK	41.3037529	Filtered	Filtered	Filtered	Filtered	41.23480225	41.51630783	Filtered	Filtered	41.30622101	41.2870903	41.2359314	41.49713516	41.37844467	41.38544846	41.32928467	8.662461281	NaN	NaN	NaN	NaN	20.67352486	8.797148705	NaN	NaN	3.254147053	25.77720642	17.29938889	7.288291931	25.59529114	20.79991341	15.56400299
A0A024QZN8;Q5GLZ8	SVASLFDAFHAGFHK	Filtered	Filtered	36.70238876	36.61445236	36.63909531	36.58083344	36.72750854	36.53522491	36.79121017	Filtered	Filtered	Filtered	36.90812302	Filtered	36.74600983	36.84827042	NaN	NaN	46.44112015	48.00136566	26.13685226	118.2571564	123.3471451	132.7853241	72.64754486	NaN	NaN	NaN	93.12585449	NaN	98.30141449	56.82580948
A0A024QZQ5;A8K8G3;Q92563	KKPGIFIPSCDEDGYYR	24.70734596	24.55233383	24.81673241	24.51037979	24.69194412	24.78536606	24.81181717	24.67621231	24.75966835	24.77824783	24.64788818	24.59481812	24.75650597	25.0644989	24.82291031	24.87466812	15.56980991	46.70544052	35.61903381	22.79099464	16.67393303	152.0845947	15.09771156	17.94526672	23.97245789	13.8229866	79.14299774	2.053951502	1.934465051	8.360401154	25.79668808	21.33576393
A0A024QZQ5;A8K8G3;Q92563	LEQQACLSSK	12.14918423	11.87931347	11.73185635	11.24015236	11.78801918	11.76997948	Filtered	11.75882912	11.59769344	Filtered	11.89001465	Filtered	Filtered	11.74554825	12.00108624	11.80344963	110.090004	147.4302063	116.7547455	112.6939697	89.86336517	253.0814514	NaN	74.41480255	90.1618576	NaN	189.4392242	NaN	NaN	68.83318329	100.1923294	94.71272278
A0A024QZQ5;A8K8G3;Q92563	KPGIFIPSCDEDGYYR	28.30924606	28.35614777	28.52753448	28.22397614	28.31517601	28.23833466	28.41131973	Filtered	28.27633858	28.37213516	28.13023567	Filtered	Filtered	Filtered	28.53926086	28.62815285	32.3941803	59.93160248	30.29125404	35.46892166	21.48745918	110.3079834	16.2022934	NaN	29.24240494	27.15632629	111.7353287	NaN	NaN	NaN	9.739212036	21.53665352
A0A024QZQ5;A8K8G3;Q92563	SWEDNQQGDEALDTTK	Filtered	21.6593647	Filtered	21.86719131	22.0008297	Filtered	Filtered	Filtered	21.74447441	Filtered	21.86664009	Filtered	Filtered	Filtered	Filtered	Filtered	NaN	8.509641647	NaN	8.332530022	4.433169842	NaN	NaN	NaN	3.585501671	NaN	8.362154961	NaN	NaN	NaN	NaN	NaN
A0A024QZQ5;A8K8G3;Q92563	VSTAEWCFCFWR	Filtered	41.84754562	Filtered	Filtered	Filtered	Filtered	Filtered	Filtered	Filtered	Filtered	41.78659821	Filtered	Filtered	Filtered	Filtered	Filtered	NaN	35.9853363	NaN	NaN	NaN	NaN	NaN	NaN	NaN	NaN	60.79670715	NaN	NaN	NaN	NaN	NaN
A0A024QZS3	LRPHFLDVCDPDWSK	30.30019569	30.29928589	30.53440475	30.17775726	30.38592529	30.29594803	30.3094368	30.24500465	30.41080666	30.34439659	30.08665466	30.31240273	30.44491959	30.48722839	30.37614822	30.59787941	559.9613647	926.7073364	513.6237793	845.6383057	777.5723877	87.38266754	377.7383118	454.2406921	413.4307861	1012.51123	468.3527527	555.9005737	19.76934242	486.8386841	921.7792358	567.9274292
A0A024QZS3	GVFCNDESIK	20.99287796	20.64918709	20.91878128	20.70553589	20.87896729	20.74392509	20.9589901	20.83963013	20.67577934	20.84065247	20.90160942	20.50285339	Filtered	21.33151436	21.11660957	20.92889404	1661.302979	1410.200073	1415.901367	781.9058228	1097.631836	239.6171112	626.4978027	310.2580872	786.4035034	765.9393311	415.3146667	482.1430969	NaN	416.9568481	1222.098511	513.2017822
A0A024QZS3	KEEDSHTTLHETPTTGNHYPSNHQP	11.30126476	11.05533695	10.92117214	10.36570168	11.0116806	10.97510147	10.87074471	10.92417336	10.80818272	11.33454895	11.07919312	10.91457748	Filtered	10.94809723	11.15845108	11.07773018	149.0848236	153.7600098	122.0249863	110.2295761	111.187439	52.21527863	99.5750885	63.90530396	58.8319397	119.6522217	102.707901	84.94889069	NaN	74.97073364	184.9533539	86.75650024
A0A024QZS3	KEEDSHTTLHETPTTGNHYPSNHQP	11.33403969	11.0535717	10.92206573	10.3426609	10.98326874	10.92017841	10.79447651	10.88519764	10.7559042	11.33279037	11.01628113	10.97393703	Filtered	10.84264469	11.17529488	11.01483059	149.0848236	153.7600098	122.0249863	110.2295761	111.187439	52.21527863	99.5750885	63.90530396	58.8319397	119.6522217	102.707901	84.94889069	NaN	74.97073364	184.9533539	86.75650024
A0A024QZS3	AIGTFLFGAAASQSLTDIAK	42.05611801	42.06640625	42.11015701	42.056633	42.05211639	42.0573616	42.09272003	42.06779099	42.12449265	42.01610565	42.03466034	42.04525375	42.16985321	42.08435059	42.08207321	42.0593338	113.5361099	97.8420105	104.8718567	115.4367371	127.8206329	36.65652466	89.1958313	85.58427429	91.75221252	121.9128418	76.46598816	106.4336243	12.97490978	83.96524048	159.4416809	115.2605896
A0A024QZS3	AIGTFLFGAAASQSLTDIAK	42.06674194	42.07172012	42.10482788	42.05930328	42.05476761	Filtered	42.08740997	42.06247711	42.13513947	42.01079559	42.04529572	42.03993607	Filtered	42.07902908	42.0820961	42.05669403	113.5361099	97.8420105	104.8718567	115.4367371	127.8206329	36.65652466	89.1958313	85.58427429	91.75221252	121.9128418	76.46598816	106.4336243	12.97490978	83.96524048	159.4416809	115.2605896
A0A024QZT9;B3KPX6;P16083;Q5TD07	VLAPQISFAPEIASEEER	35.89728165	36.04284286	36.05202866	35.8630867	35.95680237	35.84805298	36.02135086	35.87160492	35.99730301	35.92079163	35.86198425	35.86200714	36.09812927	35.96468353	35.97600555	36.1444931	98.97157288	401.0375366	148.9415283	276.3267517	368.8391418	101.8752213	329.3338013	516.5776978	227.4818878	123.1295319	100.906044	145.7576294	90.00272369	199.8327179	149.788681	449.7811584
A0A024QZT9;B3KPX6;P16083;Q5TD07	LALLSVTTGGTAEMYTK	34.65421295	34.62408829	34.83539963	Filtered	34.65501022	34.5357933	34.6505394	34.54862976	34.48310852	34.5950737	34.48320007	34.46191788	34.6529541	34.64988327	34.53347015	34.78972244	57.02893066	159.0191803	126.4861221	NaN	97.77948761	100.1112366	74.27833557	99.41742706	86.58444214	58.99591827	68.61203766	75.40590668	39.56121063	66.88682556	111.7360306	138.9198456
A0A024QZT9;B3KPX6;P16083;Q5TD07	YFLWPLQHGTLHFCGFK	Filtered	39.10157776	39.22234344	39.09186935	38.94379044	Filtered	39.37255478	39.15627289	39.10388565	39.03532791	39.11217499	39.0538063	39.22612381	38.9838295	38.99478149	39.16905975	NaN	121.3425903	112.6412201	94.84960175	126.9190063	120.9963913	130.8263245	177.0844421	114.3267975	113.0696411	100.5875549	92.0537262	87.36619568	129.8908997	136.2568207	204.5793152
A0A024QZT9;B3KPX6;P16083;Q5TD07	YFLWPLQHGTLHFCGFK	Filtered	39.08119202	39.2338562	39.07678986	38.91276932	38.98199463	39.35216141	39.14653015	39.1074295	Filtered	39.161026	39.07066727	Filtered	38.95281601	38.97439194	39.16729736	NaN	121.3425903	112.6412201	94.84960175	126.9190063	120.9963913	130.8263245	177.0844421	114.3267975	113.0696411	100.5875549	92.0537262	87.36619568	129.8908997	136.2568207	204.5793152
A0A024QZU5;A0A0C4DGA2;O75521;Q53GC8;Q53HG3	WDAWNALGSLPK	40.27351379	40.37934113	40.50008392	40.34300232	40.29587936	40.25341415	40.60507965	40.31692505	40.34965134	40.31047058	40.38766098	40.21987915	40.43754196	40.33061981	40.26728439	40.36170197	361.1094971	494.3247681	381.0935364	376.5220337	437.0813904	157.415741	408.4796143	414.2208252	395.5029297	382.6217957	397.6662292	437.499176	1406.564575	462.3682556	405.9685974	452.744873
A0A024QZU5;A0A0C4DGA2;O75521;Q53GC8;Q53HG3	PGVFDLINK	35.31517029	35.37292862	35.52036667	35.23841476	35.38791656	35.30051804	35.43647385	35.25756836	35.32477951	35.34924698	35.30364609	35.27178955	35.42292404	35.51283646	35.33531189	35.51985168	78.93584442	735.3981934	567.461731	411.3769226	495.4843445	291.7830811	385.0118713	617.7653198	558.5513916	444.5220947	106.8568726	103.42453	874.2845459	137.6799316	190.9420929	171.6241913
A0A024QZU5;A0A0C4DGA2;O75521;Q53GC8;Q53HG3	STGFETLVVTSEDGITK	35.58716583	35.52800369	35.68608856	35.51313019	35.5908165	35.40506363	35.62345505	35.44184875	35.53565216	35.49633789	35.45075989	35.41628647	35.66835022	35.62004089	35.57548904	35.73868942	400.0132141	275.7297668	436.1062622	397.7952576	342.6279907	294.1886902	342.7250061	352.3644104	267.9544373	298.1605835	313.2656555	341.8848572	487.7418518	396.5991516	296.5458069	369.0306091
A0A024QZU5;A0A0C4DGA2;O75521;Q53GC8;Q53HG3	WLSDECTNAVVNFLSR	41.94271469	41.94235992	42.0153389	41.9405899	41.93870163	41.87748718	42.008564	41.90654755	42.0296936	41.89738846	41.89999771	41.92919159	42.05113602	42.00020218	41.98196411	41.91935349	54.19106293	33.65380096	33.42203522	47.75130081	56.10656357	995.3971558	33.19656372	41.62379456	56.30360413	42.8229866	74.30783844	32.8337822	167.3685455	44.74550629	32.63599014	39.0218544
A0A024QZU5;A0A0C4DGA2;O75521;Q53GC8;Q53HG3	LHAVNAEECNVLQGR	21.20817375	20.83538055	21.16596603	20.97399712	21.14478874	20.99643898	21.22746849	21.15592957	20.90173721	21.05062294	21.07440186	20.6703701	21.22542572	21.69567108	21.39305687	21.15481567	63.94218445	42.46166992	44.992836	26.8725071	36.92331696	3.663264275	32.28237152	40.71686554	47.8807106	31.15475464	21.37828445	24.18862915	82.24938202	26.69216156	32.19329071	26.05093765
A0A024QZU5;A0A0C4DGA2;O75521;Q53GC8;Q53HG3	LHAVNAEECNVLQGR	21.2250042	20.87085152	21.18015289	20.9961586	21.12173843	Filtered	21.19645882	21.15947151	20.90262413	21.09936142	21.05403519	20.70314598	21.2236557	21.68326187	21.38331604	21.15835953	63.94218445	42.46166992	44.992836	26.8725071	36.92331696	3.663264275	32.28237152	40.71686554	47.8807106	31.15475464	21.37828445	24.18862915	82.24938202	26.69216156	32.19329071	26.05093765
A0A024QZU5;A0A0C4DGA2;O75521;Q53GC8;Q53HG3	KLTAGEACAQGLVTEVFPDSTFQK	36.04346466	36.08536911	36.14240646	35.9641037	36.07375717	35.94374084	36.07715988	35.92741776	36.04249191	36.00851822	35.89920044	35.92049408	36.24700165	36.07102585	36.09028625	36.19764709	80.6858902	46.18909836	45.28188324	46.14685059	49.44000626	21.04108047	33.4453125	41.70965195	32.50607681	47.64476013	29.21212578	22.20615005	119.3416977	43.85377121	28.22507286	34.60352325
A0A024QZU5;A0A0C4DGA2;O75521;Q53GC8;Q53HG3	NAINTEMYHEIMR	29.44787025	29.59049606	29.76707268	29.34399033	29.67449188	Filtered	29.56600189	29.39526939	29.5983429	29.57178879	29.25283051	29.43610001	29.59526253	29.74389648	29.68056488	29.82786369	44.74740219	65.50071716	42.56351089	64.68670654	47.22877502	NaN	55.67308044	51.43224716	47.60929489	43.69367981	85.26016998	51.46841049	157.3805847	81.14642334	74.16220093	50.10323334
A0A024QZU5;A0A0C4DGA2;O75521;Q53GC8;Q53HG3	EKLHAVNAEECNVLQGR	19.90039444	19.37310219	19.74125099	19.47483635	19.71464348	Filtered	19.65656281	19.64603424	19.4556694	19.623312	19.70787811	19.26422691	19.64116096	20.08745956	19.78221321	19.75115776	13.25461006	5.863774776	11.38232708	11.60186577	5.805875301	NaN	18.35263634	7.893387794	8.13318634	10.60421181	10.97886658	25.06954765	30.18784904	10.00486851	8.8514328	20.13003922
A0A024QZU5;A0A0C4DGA2;O75521;Q53GC8;Q53HG3	ATFHTPFSHLGQSPEGCSSYTFPK	30.32058334	30.3116951	30.53086281	30.16889954	30.32390594	Filtered	30.35374451	30.2281723	Filtered	30.28236961	30.09374237	30.33277512	30.41480827	30.4491291	30.34336662	30.60230064	135.0679474	97.83719635	158.6764069	129.5984955	125.0717316	NaN	122.9006805	117.4221725	NaN	116.2982407	163.198761	144.7797852	255.0358276	103.0834274	125.2416534	167.0233612
A0A024QZU5;A0A0C4DGA2;O75521;Q53GC8;Q53HG3	DFENSMNQVK	21.97814941	Filtered	21.90672874	21.75733566	22.02122116	Filtered	21.97106361	21.91259384	21.77813148	21.98545265	Filtered	21.56802368	21.99019241	22.3938694	Filtered	21.90615845	115.4125519	44.17884827	81.82034302	70.09112549	84.73191833	NaN	108.152359	63.98756027	108.2868805	117.5442734	103.1492462	92.21066284	224.1178589	93.03491211	71.71446991	62.93331528
A0A024QZU5;A0A0C4DGA2;O75521;Q53GC8;Q53HG3	DFENSMNQVK	13.49079609	13.26072025	13.07331848	Filtered	13.31835079	Filtered	13.14276886	13.16962051	13.01356316	Filtered	13.35909176	13.09869957	13.10911942	13.25458622	13.52879143	13.15556622	115.4125519	44.17884827	81.82034302	70.09112549	84.73191833	NaN	108.152359	63.98756027	108.2868805	117.5442734	103.1492462	92.21066284	224.1178589	93.03491211	71.71446991	62.93331528
A0A024QZU5;A0A0C4DGA2;O75521;Q53GC8;Q53HG3	QATEGPCNMPK	Filtered	12.78759003	12.75431061	12.38499355	12.80004883	Filtered	12.79723263	12.74948406	12.62283993	13.02962494	12.83801937	12.67873859	12.69447041	Filtered	Filtered	12.74094582	NaN	53.70504379	37.98905182	48.61703491	33.54235458	NaN	60.07050323	45.03961563	55.99064255	38.46363068	43.34538269	42.99671555	151.167038	NaN	NaN	51.06668091
A0A024QZU5;A0A0C4DGA2;O75521;Q53GC8;Q53HG3	ATEMLIFGK	Filtered	Filtered	Filtered	32.67036819	Filtered	32.74846649	32.84450912	Filtered	32.75709152	Filtered	32.71984482	Filtered	32.7620163	Filtered	Filtered	Filtered	83.92084503	NaN	NaN	38.25400543	NaN	120.5848083	66.41590881	NaN	46.44587326	NaN	48.28195953	NaN	106.8076401	45.15220642	62.4516449	51.39876938
A0A024QZU5;A0A0C4DGA2;O75521;Q53GC8;Q53HG3	ATEMLIFGK	26.93925476	Filtered	Filtered	Filtered	Filtered	Filtered	27.07064438	Filtered	Filtered	Filtered	Filtered	Filtered	26.97504616	27.36825752	27.0976181	27.54004288	83.92084503	NaN	NaN	38.25400543	NaN	120.5848083	66.41590881	NaN	46.44587326	NaN	48.28195953	NaN	106.8076401	45.15220642	62.4516449	51.39876938
A0A024QZU5;A0A0C4DGA2;O75521;Q53GC8;Q53HG3	EFVGCFIDFPK	Filtered	Filtered	Filtered	Filtered	38.93492889	Filtered	39.25731277	38.8470726	Filtered	Filtered	38.8694191	Filtered	39.06570053	Filtered	Filtered	Filtered	NaN	NaN	NaN	NaN	38.42700958	NaN	36.42749023	17.46128082	NaN	NaN	24.32414055	NaN	90.59394836	NaN	NaN	NaN
A0A024QZW4;B2R8V5;Q9H1N7	LPSLYDLINK	39.7383728	39.82023239	39.96221542	39.81308746	39.76069641	39.75018311	40.04866409	39.8243103	39.83039093	39.73532104	39.82578659	39.72990799	39.92623138	39.80342865	39.7454071	39.86910248	311.5155334	374.9407959	298.9046021	330.2948303	390.6930542	233.8757629	298.0018311	309.3112793	358.2145996	336.1911926	400.9141846	433.0456543	374.5460815	221.464447	253.2145233	406.0462646
A0A024QZW7;P49790	SGIDITDFQAK	30.37373734	30.31700706	30.54681206	30.16092491	30.36643982	30.30568695	30.28197479	30.22551537	30.39928818	30.35946274	30.11501312	30.26631927	30.31380081	30.45444298	30.31147194	30.58369827	400.0823364	362.3319397	592.3141479	232.2793732	403.365387	780.1364136	419.1327209	415.4235229	460.9589539	371.4602966	307.7906189	331.0756226	330.2132263	256.2070618	267.0691223	360.0690613
A0A024QZW7;P49790	PSLTPSGEFR	22.53652191	22.37357521	22.55795288	22.36868095	22.70711136	22.33537102	22.64886665	22.57178879	22.47725105	22.59947586	22.44253349	22.26717377	22.74241638	23.10630798	22.86735535	22.63179207	161.763031	194.2518311	228.3186646	202.2080688	183.532074	531.94104	190.8770599	218.8322144	222.4425354	181.3799591	281.7256165	210.1774292	357.9865112	195.4759827	200.4437256	202.7550812
A0A024QZW7;P49790	TTLSASGTGFGDK	19.26160622	18.95492935	19.19548035	18.88648415	19.11036682	18.95141602	19.19316483	19.07625961	18.92581177	19.15192032	19.16200638	18.75825691	19.13777924	19.46991158	19.2948761	19.21856499	181.7001038	154.4665833	161.2535706	159.1786346	158.5181732	244.6088715	246.0913086	183.8971558	191.605011	146.0033264	158.4257813	98.94609833	220.6701202	218.033905	145.8378906	169.9211121
A0A024QZW7;P49790	QLSAQSYGVTSSTAR	19.2678051	18.91858673	19.15114975	18.86607361	19.06604958	18.96292877	19.13824081	19.02394485	18.91874123	19.15812302	19.14695168	18.71927643	19.1227169	19.48143196	19.24791718	19.12373352	70.08500671	58.62699509	51.76614761	59.9471817	63.63298416	240.2886963	61.64596939	58.0886879	68.03027344	68.29338074	110.3977966	76.33232117	146.3548584	69.73281097	51.3836937	79.88036346
A0A024QZW7;P49790	IDSVAAQPTATSPVVYTR	24.07551384	24.04553413	24.20882225	23.86259842	24.03350258	23.98885155	24.10033798	24.04701614	23.96849442	24.01095963	23.87793922	23.82482338	24.10350418	24.39024925	24.18582535	24.17111397	42.01868439	57.38710403	31.05523109	75.70201874	80.77929688	94.31666565	64.62780762	69.68043518	60.75973129	74.30673981	138.0643921	87.51121521	153.3776245	92.50328827	53.75083923	71.87133026
A0A024QZW7;P49790	NEDVCSCSTDTSEVPR	16.5741806	16.29381943	16.56118774	16.1992054	16.63294411	16.23487854	16.51878738	16.42850494	16.37099648	16.64521599	16.52771759	16.16906929	16.62839699	16.71555328	16.78000641	16.55779457	22.33246803	20.44267845	18.3617878	17.78106117	23.90364647	20.42238808	18.19384766	14.83651447	18.2378521	16.92179298	25.06068993	22.06231689	46.88401413	22.00042915	20.16928673	22.30545616
A0A024QZW7;P49790	GFDTSSSSSNSAASSSFK	18.31168175	18.03946495	18.21635437	17.88876343	18.22692299	18.06539917	18.23786163	18.10776138	18.03166199	18.2632122	18.28125191	17.93589211	18.28894424	18.47746277	18.37683487	18.28993034	8.191357613	13.46813965	13.41087818	22.81844139	17.19048119	34.73272705	19.21842766	23.40180206	17.31865311	14.96289921	18.66653633	10.43231487	14.58950138	21.474123	13.78947544	15.35009766
A0A024QZW7;P49790	AGSSWQCDTCLLQNK	Filtered	28.87458801	29.09373093	28.77958298	28.8601799	28.83382034	28.85795975	28.82553291	28.85318756	28.89306831	28.5980854	28.67500305	28.9004612	29.19016075	29.08683395	29.12254143	NaN	33.57284927	39.88818359	25.90812302	39.62913895	87.64939117	46.12550354	50.11333847	27.76831436	33.84417343	72.14179993	30.18516731	54.60908127	39.64486694	46.13169479	54.74145508
A0A024QZW7;P49790	KPAFNLSAFGTLSPSLGNSSILK	Filtered	38.87387466	38.95210648	38.80303574	38.66815186	38.74275208	39.11288071	38.85416412	38.82033539	38.65343475	38.80205536	38.78358078	38.98506546	38.73484802	38.7430954	38.96793365	NaN	37.25717163	40.65153885	59.49531555	23.54574776	34.93054581	31.46762657	37.19382095	28.13593483	38.79042435	50.50492859	48.44258118	61.12388992	46.08638	26.40584755	55.0105629
A0A024QZW7;P49790	DSTSQHDDDNISTTSGFSSR	18.06090355	17.59989357	18.31383133	17.61677933	17.97089577	Filtered	17.88342857	17.76392174	17.74365807	17.99647903	17.92152023	17.56287956	17.90793419	18.1282177	18.06756973	18.02855873	15.854496	19.53426743	18.69070244	19.39096642	24.39740753	NaN	10.27730274	20.57998657	21.15373993	13.9471035	15.77850914	11.17508221	18.47369766	11.12543488	11.72231865	19.71770477
A0A024QZW7;P49790	FKPVIGTWDCDTCLVQNKPEAIK	30.96740723	30.94526482	31.20169258	30.85027504	31.01852989	31.01636124	30.97128296	30.92288971	31.02217484	30.93730164	30.8468399	30.98760223	30.9792099	31.06140137	30.93430901	31.19860077	24.45483971	46.2797699	61.43598175	29.40144348	34.01358795	45.4055481	28.94181824	33.35770798	30.41822815	36.99891281	59.30251312	82.18824768	68.61195374	43.72751617	29.49987793	38.60162354
A0A024QZW7;P49790	FKPVIGTWDCDTCLVQNKPEAIK	30.96387291	Filtered	Filtered	30.85735893	31.00967216	31.0128212	30.97571182	30.9379406	31.04786491	30.94178391	30.86722374	Filtered	31.00225449	31.06316948	30.86432457	31.20038414	24.45483971	46.2797699	61.43598175	29.40144348	34.01358795	45.4055481	28.94181824	33.35770798	30.41822815	36.99891281	59.30251312	82.18824768	68.61195374	43.72751617	29.49987793	38.60162354
A0A024QZW7;P49790	IPSIVSSPLNSPLDR	33.70711136	Filtered	Filtered	33.60337067	Filtered	33.66828156	33.7351532	33.66783142	33.55186844	33.6877861	33.6820488	33.57570648	33.66310501	33.77711105	Filtered	33.87182236	138.378067	NaN	NaN	198.5975647	NaN	121.9200592	165.867981	175.1024323	161.3312225	229.2807617	97.06933594	124.7808304	193.8753357	190.1734314	NaN	154.3949738
A0A024QZW7;P49790	EDHLVYADEESSNITDGR	22.93964577	Filtered	Filtered	Filtered	23.05979156	22.79175758	22.97756577	22.95099258	Filtered	22.99462318	22.74200249	22.6571064	23.04988861	23.41648865	Filtered	22.95253372	17.2912426	NaN	NaN	NaN	18.05341721	20.09921265	14.54042721	18.08362198	NaN	14.80621052	16.38253403	24.19991112	64.04718018	25.67200661	NaN	19.16878128
A0A024QZW7;P49790	SSFNLGTIETK	Filtered	Filtered	Filtered	28.30552483	28.51100159	Filtered	28.57793045	28.44185257	28.46421242	Filtered	Filtered	28.30467224	28.50080872	28.82247543	Filtered	28.73888779	NaN	NaN	NaN	64.17884064	70.61608887	NaN	108.8234177	81.62438202	90.74858856	NaN	NaN	71.75501251	95.11287689	87.14048767	NaN	100.4100418
A0A024QZX5;A0A087X1N8;P35237	SCDFLSSFR	34.25286865	34.10037994	34.43135452	34.15190887	34.27220535	34.16631699	34.33422852	34.19504929	34.11090088	34.19638824	34.16680145	34.08176422	34.18249893	34.32820892	34.08955383	34.34849167	1937.364502	2940.349121	4376.242188	2985.343018	2577.397461	4666.089355	2437.042969	3439.873779	2939.204346	3652.523682	2316.540527	1451.601563	914.5128784	2407.46875	2935.896973	1862.95459
A0A024QZX5;A0A087X1N8;P35237	ADFSGMSQTDLSLSK	29.49925613	29.57809067	29.75998306	29.38208008	29.57969284	29.46565628	29.53499413	29.44931221	29.55138397	29.53546715	29.29624939	29.45825195	29.57487869	29.74743843	29.64425468	29.81016159	469.9824829	984.7907104	1054.319946	653.2687378	559.2959595	901.8612671	486.6802063	685.1865234	581.1168213	726.2315674	635.2153931	432.9622192	161.5027313	658.9487915	751.102478	579.6168213
A0A024QZX5;A0A087X1N8;P35237	ADFSGMSQTDLSLSK	23.83097076	23.65747261	23.90032768	23.63931656	23.86070824	23.74693489	23.84248734	23.81306076	23.76906586	23.87269211	23.64931297	23.58560944	23.8908329	24.2121582	23.9838047	23.89192009	469.9824829	984.7907104	1054.319946	653.2687378	559.2959595	901.8612671	486.6802063	685.1865234	581.1168213	726.2315674	635.2153931	432.9622192	161.5027313	658.9487915	751.102478	579.6168213
A0A024QZX5;A0A087X1N8;P35237	GNWDEQFDKENTEER	22.39474869	21.94738388	22.28860092	22.1950016	22.4271431	22.18556213	22.40874863	22.3635788	22.1360817	22.38860321	22.17584991	21.96054077	22.47039413	22.85546684	22.65649796	22.33055878	850.8475952	952.9729004	1725.806519	1377.682861	1048.411743	1605.658203	1109.235107	1266.739014	1106.443481	1367.460205	1074.918335	847.2803955	375.9610901	1182.988037	1247.18457	883.5074463
A0A024QZX5;A0A087X1N8;P35237	IAELLSPGSVDPLTR	34.76762772	34.93954086	34.84247971	34.73072433	34.81371307	34.63593674	34.84368134	34.65671921	34.66560364	34.73240662	34.71091461	34.58333588	34.84078598	34.81380463	34.66282654	34.85531616	319.0858459	723.9415894	385.6236267	2124.65332	983.4417725	1171.698608	1660.199219	649.0345459	681.1691895	1377.182861	1805.296875	360.6066589	300.5856323	1031.121582	954.2702026	295.5838928
A0A024QZX5;A0A087X1N8;P35237	FCADHPFLFFIQHSK	36.23039246	36.29623413	36.34527206	36.18296814	36.30589294	36.18651581	36.39702988	36.16484833	36.35707855	36.22202301	36.19513702	36.19785309	36.54566956	36.32180023	36.3357048	36.49917603	526.6554565	908.2387085	1365.279419	537.3348389	545.5397339	892.3391113	467.8493042	721.8833008	420.4446106	1032.560059	733.324646	524.241394	150.263504	961.6311646	801.3688965	686.2532959
A0A024QZX5;A0A087X1N8;P35237	GNTAAQMAQILSFNK	36.13649368	36.23687744	36.285923	36.07308197	36.16945267	36.05007935	36.23931122	36.04702377	36.19670486	36.08824921	36.0161438	36.06670761	36.32942963	36.18003845	36.18863678	36.33858109	162.8173676	380.70401	445.9484863	342.5000305	293.1456909	515.9918213	405.448761	395.960083	294.3938904	355.6453857	224.6758118	179.9324036	133.7648163	295.6896973	385.2304382	254.7279205
A0A024QZX5;A0A087X1N8;P35237	GNTAAQMAQILSFNK	28.08151817	28.02213097	28.17490768	27.82882118	27.93328094	27.89097595	28.00021935	27.90937233	27.94761086	28.01153564	27.79089737	27.75619888	27.99487305	28.32437706	28.09893608	28.22769165	162.8173676	380.70401	445.9484863	342.5000305	293.1456909	515.9918213	405.448761	395.960083	294.3938904	355.6453857	224.6758118	179.9324036	133.7648163	295.6896973	385.2304382	254.7279205
A0A024QZX5;A0A087X1N8;P35237	SGGGGDIHQGFQSLLTEVNK	33.83558655	33.72827148	34.03263092	33.73981476	33.82828522	33.74901199	33.91416931	33.78571701	33.68297577	33.77377319	33.79987717	33.7015152	33.78101349	33.89228821	33.64300156	33.93384552	280.4410706	914.3931885	851.980896	557.1724243	485.2133789	285.3793945	474.8334961	630.1530762	459.8755798	580.2895508	356.6643982	329.9295654	173.417984	596.3896484	562.3574219	488.3893738
A0A024QZX5;A0A087X1N8;P35237	LEESYDMESVLR	32.12475586	32.01468658	32.3907814	32.018116	32.13333893	32.17345428	32.15239716	32.16249847	32.09696198	32.04941177	32.03849411	32.10217667	32.09928131	32.14949036	32.05172348	32.28410339	269.1989136	239.7411194	341.4490967	236.0713806	172.6347046	623.0469971	222.604126	208.3549347	217.8874207	192.2014771	207.9672089	138.0617523	278.7442322	193.4084778	213.6442108	170.7062378
A0A024QZX5;A0A087X1N8;P35237	LEESYDMESVLR	24.22967148	23.99769211	24.2699585	23.99548912	24.28339577	24.11379623	24.2040062	24.18790054	24.1811409	24.26080513	24.0267868	23.98164749	24.17528534	24.54440689	24.37188339	24.32531166	269.1989136	239.7411194	341.4490967	236.0713806	172.6347046	623.0469971	222.604126	208.3549347	217.8874207	192.2014771	207.9672089	138.0617523	278.7442322	193.4084778	213.6442108	170.7062378
A0A024QZX5;A0A087X1N8;P35237	ELNMIIMLPDETTDLR	41.58123016	41.62075043	41.67761993	41.58972168	41.57448959	41.50804901	41.6869545	41.54505539	41.67085266	41.54389191	41.54118347	41.51721191	41.70552063	41.60385513	41.62047577	41.57912064	337.6569214	762.6328125	691.1536255	649.7478638	217.6945953	654.4024658	418.8973083	479.0138855	456.2994995	462.6075134	363.0047302	266.9633484	158.1695709	361.2466736	440.0263062	365.3690186
A0A024QZX5;A0A087X1N8;P35237	HINTWVAEK	16.27914047	15.96949768	16.14914131	15.82706356	16.25550842	15.88666248	16.17050171	16.02975082	16.00678444	16.33158302	16.14496803	15.81023788	16.18717766	16.29022598	16.39987183	16.18036079	304.4955444	439.6846313	567.5915527	298.0768738	289.6223755	548.0484619	314.0129089	415.8505859	308.1394958	381.6382141	315.4311523	267.6639099	213.7375946	332.6749268	489.2485352	314.6228638
A0A024QZX5;A0A087X1N8;P35237	GNWDEQFDK	24.45745277	24.13501358	24.54024887	24.23652649	24.52179527	24.48768234	24.49816895	24.47148705	24.44869614	24.53904533	24.34752083	24.31036377	24.53590202	24.85451317	24.67138672	24.61152649	145.1721344	278.3160706	326.9689941	207.6262665	117.5062561	456.6152344	164.6287689	246.4682922	212.124649	156.8264771	157.9379883	120.7605438	85.69176483	199.5734863	164.2311707	183.3554993
A0A024QZX5;A0A087X1N8;P35237	FKLEESYDMESVLR	33.59548187	33.52271271	33.80848694	33.51299667	33.60409927	33.51936722	33.66336441	33.56146622	33.48542404	33.54686356	33.52787781	33.48799133	33.54085922	33.68138885	33.43214417	33.70702744	67.23403168	47.45971298	98.63645935	54.36445999	46.83606339	83.07498169	72.26172638	60.72462845	39.72829437	67.29297638	61.72803497	49.42501831	32.95729065	61.07517242	34.41248703	37.9442749
A0A024QZX5;A0A087X1N8;P35237	FKLEESYDMESVLR	28.34559059	28.50676155	28.65155029	28.30553055	28.41532326	28.35176086	28.48486328	28.37805557	28.44560623	28.48286819	28.22506332	28.2647953	28.45827866	28.74803543	28.57823753	28.71496964	67.23403168	47.45971298	98.63645935	54.36445999	46.83606339	83.07498169	72.26172638	60.72462845	39.72829437	67.29297638	61.72803497	49.42501831	32.95729065	61.07517242	34.41248703	37.9442749
A0A024QZX5;A0A087X1N8;P35237	FKLEESYDMESVLR	33.53966522	33.42969131	33.77393341	33.50766754	33.67853928	33.43429947	33.71387863	33.67049026	33.34452057	33.45382309	33.51990509	33.5252037	Filtered	33.64417267	33.33909607	33.69108582	67.23403168	47.45971298	98.63645935	54.36445999	46.83606339	83.07498169	72.26172638	60.72462845	39.72829437	67.29297638	61.72803497	49.42501831	32.95729065	61.07517242	34.41248703	37.9442749
A0A024QZX5;A0A087X1N8;P35237	SFVEVNEEGTEAAAATAAIMMMR	41.65654373	41.67211914	41.71306992	41.68365479	41.64980698	41.50362015	41.73036575	41.77720642	42.00665665	41.62714767	41.59257126	41.52608109	41.74096298	41.96644592	41.68781281	41.58001328	22.37864304	36.33961868	51.82406998	35.97522736	22.20183945	51.80644608	41.30427551	20.93151665	28.12746048	29.91077995	19.28528214	23.14278793	18.9740963	30.43769264	39.66285706	34.60068512
A0A024QZX5;A0A087X1N8;P35237	SFVEVNEEGTEAAAATAAIMMMR	41.59010315	41.68009567	41.71306992	41.66504669	Filtered	41.55146408	41.73036575	41.58314514	42.00665665	41.62714767	41.60055161	41.52608109	41.75424957	41.96644592	41.68781281	41.60393524	22.37864304	36.33961868	51.82406998	35.97522736	22.20183945	51.80644608	41.30427551	20.93151665	28.12746048	29.91077995	19.28528214	23.14278793	18.9740963	30.43769264	39.66285706	34.60068512
A0A024QZX5;A0A087X1N8;P35237	SFVEVNEEGTEAAAATAAIMMMR	Filtered	41.74389267	41.71306992	41.68365479	41.64980698	41.50362015	41.73036575	41.88085556	42.00665665	41.62714767	41.59257126	41.52076721	41.74096298	41.67649841	41.68781281	41.58001328	22.37864304	36.33961868	51.82406998	35.97522736	22.20183945	51.80644608	41.30427551	20.93151665	28.12746048	29.91077995	19.28528214	23.14278793	18.9740963	30.43769264	39.66285706	34.60068512
A0A024QZX5;A0A087X1N8;P35237	KHINTWVAEK	12.50447464	12.23461151	12.08980274	11.6088562	12.21771431	12.12005806	12.06087112	12.12220001	12.01682186	12.47673988	12.25858879	12.10991573	12.00588417	12.14342403	12.38833523	12.20394325	62.16276169	54.07602692	151.4713745	42.44447708	33.65980911	117.1184311	77.00685883	88.11955261	40.21162415	65.54736328	72.4478302	77.82937622	13.46957588	65.01983643	112.1813431	41.11310577
A0A024QZX5;A0A087X1N8;P35237	NLGMTDAFELGK	28.40410805	28.41640282	28.62763596	28.26296997	28.38874245	Filtered	28.47955322	28.35679626	28.37915802	28.46692467	28.17986679	28.24087143	28.41574669	28.73209	28.53571129	28.64852142	302.5237122	476.9221802	495.0533447	448.8601685	376.8381042	NaN	439.0802002	363.6699829	435.6382141	421.4305115	318.1238098	352.2801819	297.6473083	381.0357971	397.184845	381.9269714
A0A024QZX5;A0A087X1N8;P35237	LDMMDEEEVEVSLPR	35.64564514	35.71945572	35.71533203	35.59819412	35.7184639	35.4475975	35.63143158	35.54554749	35.68183517	35.60000992	Filtered	35.54652023	Filtered	35.74230576	35.61540222	35.82906723	171.1442261	176.4689941	281.7826538	185.4991455	124.598999	116.875824	149.1933899	141.2419281	124.0195313	177.4853363	NaN	69.9852066	NaN	158.760849	106.4343185	108.8590698
A0A024QZX5;A0A087X1N8;P35237	FYQAEMEELDFISAVEK	42.05965424	42.07262039	42.10838318	42.06815338	42.05567169	42.05025482	Filtered	42.04741669	42.13336182	42.01965332	42.03289795	42.0514679	Filtered	42.09054565	42.08563232	42.05226135	50.88925934	70.9078598	110.110527	47.18533707	49.97140503	72.34118652	NaN	49.40950012	54.62152863	61.59417343	65.0378418	56.43546295	NaN	42.56613159	51.34780121	50.04277039
A0A024QZX5;A0A087X1N8;P35237	NEEKPVQMMFK	23.91781425	23.65392685	23.98189926	23.69426537	23.94224548	23.86034775	23.92136192	23.86266518	23.86391068	23.97282982	23.73882484	23.66445351	23.95906067	24.3096199	24.14240646	23.96812248	173.1468658	455.9593201	394.2196655	298.9206543	263.7365112	364.8869019	137.2775574	291.4446106	195.6791077	186.8958435	174.2055054	124.9639511	99.61118317	198.2234955	235.4522095	204.3175201
A0A024QZX5;A0A087X1N8;P35237	NEEKPVQMMFK	Filtered	17.65395546	Filtered	17.57247353	Filtered	Filtered	17.92153168	17.73822975	17.76846504	17.99473953	Filtered	17.64085197	Filtered	18.15302658	18.07907867	Filtered	173.1468658	455.9593201	394.2196655	298.9206543	263.7365112	364.8869019	137.2775574	291.4446106	195.6791077	186.8958435	174.2055054	124.9639511	99.61118317	198.2234955	235.4522095	204.3175201
A0A024QZX5;A0A087X1N8;P35237	NEEKPVQMMFK	Filtered	17.65927696	Filtered	Filtered	Filtered	Filtered	17.91089821	Filtered	Filtered	17.98939705	17.97823524	17.60363388	Filtered	18.20089722	Filtered	Filtered	173.1468658	455.9593201	394.2196655	298.9206543	263.7365112	364.8869019	137.2775574	291.4446106	195.6791077	186.8958435	174.2055054	124.9639511	99.61118317	198.2234955	235.4522095	204.3175201
A0A024QZX9;B4DQQ6;E7ET49;Q8NCG7	LSVTNLEDLK	31.38207245	31.32800674	31.58981705	31.20116615	31.38532066	31.40971947	31.36733246	31.35883331	31.4368248	31.34933281	31.21365356	31.33313179	31.31149673	31.48408318	31.27454376	31.53883934	59.18814468	86.45245361	79.00444794	44.06172943	48.48781204	93.91158295	95.51056671	35.09760284	53.07830429	73.94178009	68.61933899	59.85235596	106.7962646	129.1276245	183.4929962	105.5606766
A0A024QZX9;B4DQQ6;E7ET49;Q8NCG7	WSPAYSFSSDSPLDSSPK	33.90645981	33.80978394	34.09022522	33.802742	33.90447235	33.78534317	33.92391205	33.84861755	33.75119019	33.86326981	33.78041077	33.71126938	33.83064651	33.92063522	33.71123123	33.99408722	114.2596512	94.93052673	110.7890549	103.7615509	92.32435608	62.24157333	69.46617126	62.7713089	97.21356964	82.04910278	72.61458588	48.69011688	92.57408142	46.53768158	96.05791473	57.50816727
A0A024QZX9;B4DQQ6;E7ET49;Q8NCG7	VYELPFLVALDHR	41.97637939	41.98667145	42.00114822	41.96892548	41.96971512	Filtered	42.04223251	41.9535141	42.07001495	41.93106461	41.94695663	41.95488739	42.08213806	42.0218811	42.01431274	41.95965958	33.58467484	32.76993942	29.76404572	17.04735756	22.64981651	NaN	20.6192112	18.23560143	20.72564316	17.81793594	16.11841965	17.12104607	30.56927681	16.47788811	22.04912949	17.61138153
A0A024QZX9;B4DQQ6;E7ET49;Q8NCG7	IIHLQEEGASGR	15.91588593	15.65133762	15.84693527	15.49039459	15.97462463	Filtered	15.85502434	15.73820686	15.68074989	15.98690224	15.83214378	15.49218464	15.84253788	15.96949196	16.12160492	Filtered	86.3015976	150.3008118	51.10416794	55.80075073	66.03902435	NaN	56.65333176	63.55052948	54.49959183	60.23918533	113.5923157	47.67888641	56.93188858	52.78038025	68.22904968	NaN
A0A024QZX9;B4DQQ6;E7ET49;Q8NCG7	ALDSVVSDR	Filtered	18.19635201	18.2588768	17.91002083	Filtered	17.98299217	18.2272377	18.02534294	17.96252632	Filtered	Filtered	Filtered	18.22515106	18.45619583	Filtered	18.24474907	NaN	63.10905457	376.7232971	108.3304596	NaN	822.9946899	253.9722595	116.6838608	205.6326599	NaN	NaN	NaN	119.7440872	193.9920044	NaN	138.4305573
A0A024QZY0;Q86WA6	VQCPALIVHGEKDPLVPR	25.79362869	25.68115234	26.00143623	25.61811638	25.772995	25.87959862	25.84764099	25.80500412	25.86450195	25.83263016	25.73962593	25.72089767	25.77098465	26.187994	25.8402729	25.92383194	84.85910034	68.78248596	32.14231873	80.73130798	28.67443848	52.7213707	87.58444977	77.01483917	74.83784485	83.58187866	80.74341583	71.08804321	110.6161346	60.18632507	52.73153687	75.81816101
A0A024R032;O15117;Q05DE9	INQEELASGTPPAR	18.12117004	17.91806221	18.18535042	17.79928017	18.1427536	17.98387909	18.13774109	18.04484558	17.87302399	18.1710701	18.06949615	17.75603104	Filtered	18.39328575	18.3192482	18.15792084	77.76496887	141.3002167	103.4890366	112.3990326	116.8015518	121.6400604	70.83831024	96.0681839	139.7744904	128.7446747	115.6001892	72.62833405	NaN	108.5537567	121.9671478	86.84649658
A0A024R032;O15117;Q05DE9	YNTGGNPTEDVSVNSR	18.05029106	17.75145531	18.00808525	17.67259216	17.98414803	17.77477646	17.95254326	17.80910492	17.7649231	18.01510429	18.01721954	17.63198853	Filtered	18.21859169	18.08617401	18.05248833	74.87244415	44.47984314	70.34564972	73.41750336	111.9887924	77.88592529	74.26316833	70.00502777	96.98984528	101.747612	86.35309601	87.50099945	NaN	72.80982208	71.82567596	91.49601746
A0A024R032;O15117;Q05DE9	PAFGQKPPLSTENSHEDESPMK	18.98777962	18.72099304	18.95882988	18.58874893	18.79933929	18.70688438	18.86883926	18.74928474	18.65195656	18.87017632	18.88816261	18.41262817	Filtered	19.24662781	18.97059059	18.95000648	33.59054184	36.97419739	51.17123795	32.59879303	38.94243622	60.74411392	31.37302399	26.07420158	60.67673492	48.77174759	26.33745193	31.86920929	NaN	51.49796677	41.89166641	24.37660789
A0A024R032;O15117;Q05DE9	KNLFNNQGNASPPAGPSNVPK	20.32304001	20.01640129	20.2994709	20.05701447	20.13993073	20.12460709	20.2519474	20.23355103	20.02987289	20.16551971	20.25026131	19.73736191	Filtered	20.75465393	20.39892197	20.24557495	13.16612625	27.76550293	37.61212921	19.37619972	33.19894409	11.21157169	29.07658386	42.19769669	27.47930145	41.12228012	25.87568283	29.3706131	NaN	45.80480194	37.29138947	23.84196663
A0A024R032;O15117;Q05DE9	VTGPNSSSGIQAR	12.00920677	11.77654266	11.62641335	11.11080074	11.67994499	Filtered	11.57880783	11.65073872	11.45497894	11.94415283	11.58783531	11.62257004	Filtered	11.59491062	11.89830971	11.68206692	32.21311951	40.96415329	47.22478485	49.54965973	64.94706726	NaN	48.95996475	40.52231216	52.78316879	62.83720016	31.75649261	37.88666153	NaN	67.44978333	62.52533722	66.22044373
A0A024R032;O15117;Q05DE9	SGPTPPTSENEQK	10.03959465	Filtered	Filtered	8.957871437	9.478749275	9.747999191	9.499938965	9.70766449	9.36579895	9.95066452	9.673872948	9.682095528	Filtered	9.574777603	9.846081734	9.643184662	15.75211716	NaN	NaN	22.63746262	29.12524796	24.69989204	16.55886459	27.35063362	35.5329361	26.07961655	15.80840874	15.01405334	NaN	23.42453003	11.04168701	20.82100487
A0A024R035;P02748	FEGIACEISK	25.93185043	25.82207298	26.07058716	25.69784355	25.87932014	26.00984573	26.08154869	25.96445847	25.91764259	25.93361855	25.90972328	25.82987595	26.01019478	26.3235817	26.01850128	26.10725594	1681.293335	1567.108521	2591.513184	1320.084961	1298.586304	25898.41797	1097.771606	1893.765381	1744.654053	1527.372192	11775.53809	1201.256714	781.5776978	1198.92688	1563.470459	1657.85791
A0A024R035;P02748	VVEESELAR	15.48264217	15.23130703	15.36841297	15.0412159	15.43772125	15.1220665	15.35002613	15.27038383	15.2209034	15.52968311	15.34826469	15.01626015	15.3534832	15.5203104	15.63774967	15.35195541	1821.561646	1525.267212	4077.361084	1310.829224	1372.785889	24089.86523	843.842041	1756.883911	1855.165894	1278.636963	7870.697266	622.0178223	623.1235352	1181.822754	1605.599976	1651.105225
A0A024R035;P02748	AIEDYINEFSVR	Filtered	37.52261734	37.5610466	37.39854431	37.40997314	37.43408585	37.53023911	37.46821213	37.5381012	37.29413986	37.34179306	37.47739029	37.69503403	37.42865372	37.4716835	37.67770767	NaN	528.2957764	1400.886475	397.7860107	307.3170471	18051.94531	613.8984375	1136.024658	612.1968384	141.596817	4784.772461	528.2666626	279.4164124	374.1278992	601.5680542	535.1664429
A0A024R035;P02748	AEQCCEETASSISLHGK	16.62646103	16.2902832	16.57091904	16.23021126	16.67989731	16.27652168	16.54981804	16.40369034	16.39934921	16.70280457	16.51088142	16.17084312	16.66740608	16.74656105	16.77380753	16.57816124	341.4389954	168.5825348	704.3909302	209.6497498	290.6046448	6687.376953	204.2957916	424.1628723	311.0529785	266.8936157	2879.589355	327.7444763	151.6337738	277.830719	403.5400085	364.2307434
A0A024R035;P02748	AEQCCEETASSISLHGK	16.59987259	16.2876339	16.55764008	16.25945663	16.66129494	16.27120972	16.56045151	16.40368843	16.39935684	16.69483185	16.51620102	16.18148041	16.6540966	16.78111839	16.76051521	16.61271858	341.4389954	168.5825348	704.3909302	209.6497498	290.6046448	6687.376953	204.2957916	424.1628723	311.0529785	266.8936157	2879.589355	327.7444763	151.6337738	277.830719	403.5400085	364.2307434
A0A024R035;P02748	CLCACPFK	22.12434959	21.78607368	21.98114586	21.79454613	22.0265274	21.84354401	22.09066963	22.0348587	21.83397102	22.02004433	21.95080948	21.65839386	22.11512184	22.50284576	22.24007607	22.03906822	450.8305969	387.9427185	1019.440186	399.4971008	494.1962891	13033.71387	330.3718567	498.8853149	565.8704834	557.2662964	4065.508789	479.8557129	187.9116211	327.6905212	336.7069702	382.718689
A0A024R035;P02748	RPWNVASLIYETK	34.96167755	34.97941208	35.16944504	34.96725845	35.08218002	34.91508865	35.10948181	34.90405273	34.89418793	34.99298859	34.92621231	34.85976028	35.09066772	35.16198349	34.98443604	35.13175964	15.0126667	24.48392296	36.43862915	12.2588129	16.9668808	414.4388428	21.45785522	34.63539886	13.71144104	15.15374565	187.8499298	30.23999214	14.1077652	15.90847969	18.3292675	26.79284668
A0A024R035;P02748	LSPIYNLVPVK	35.03255463	35.07689285	35.2244072	Filtered	35.10788727	34.98862839	35.1245575	34.9908905	35.04747009	35.01070404	34.9704895	34.92266464	35.14825439	35.16905975	35.01278305	35.22656631	11.67397308	51.03371429	141.5846558	NaN	44.25318909	1300.173218	70.57429504	153.2554932	45.23652267	26.28624153	283.2080688	40.19330215	79.86800385	40.94508362	109.9118805	99.22510529
A0A024R035;P02748	TEHYEEQIEAFK	24.54252243	24.28918266	24.64924622	24.32423019	24.59622574	24.61525726	24.60181999	24.55923462	24.61614037	24.63737297	24.46977806	24.45661354	24.6528492	24.88375473	24.68468094	24.6726532	166.7309418	160.8790894	216.4921265	255.5128326	150.7249603	3158.203369	97.8782196	227.1699371	133.7396393	281.2188721	1358.45459	149.4415894	128.8808289	120.6873093	178.3136597	165.8319092
A0A024R035;P02748	TEHYEEQIEAFK	24.45922852	24.26969528	24.64037704	Filtered	24.58203888	24.61437798	24.61953735	24.52379417	24.45313263	Filtered	24.41839981	24.42649078	Filtered	24.84033394	24.69708443	24.68506432	166.7309418	160.8790894	216.4921265	255.5128326	150.7249603	3158.203369	97.8782196	227.1699371	133.7396393	281.2188721	1358.45459	149.4415894	128.8808289	120.6873093	178.3136597	165.8319092
A0A024R035;P02748	DGNTLTYYR	21.79116058	21.27484512	21.5363369	Filtered	21.63486099	21.35089874	21.53690529	21.64591408	21.43965149	Filtered	21.50867653	21.21098709	21.54530334	21.89325142	21.93352509	21.59959221	215.3834229	117.1789551	328.6059265	NaN	252.0989685	1841.319214	253.3836975	388.3534851	216.2268677	NaN	280.5570679	173.8047028	100.0225754	172.5847626	193.7862549	352.0237122
A0A024R035;P02748	TSNFNAAISLK	26.5299263	26.42810249	26.64211655	Filtered	Filtered	26.47242737	26.61068726	Filtered	26.44127464	26.30843735	26.39885521	26.3296051	26.49129105	26.86057472	26.53945732	26.62025642	25.4938488	26.25415802	42.61210632	NaN	NaN	2370.143066	70.47603607	NaN	13.04504108	30.36022568	506.3494873	60.89703369	49.08944702	71.16445923	123.4829254	147.3756561
A0A024R035;P02748	DRDGNTLTYYR	Filtered	18.14049911	18.43964195	18.02703094	18.38908195	18.31792831	18.47713852	18.24331665	Filtered	18.37750626	18.45667839	17.65944672	Filtered	18.66351318	18.49645042	18.48130226	NaN	22.98275757	66.41747284	23.43124962	16.04882813	432.8938599	27.0457325	40.64731598	NaN	26.63479614	232.8391418	12.88199997	NaN	23.25282097	29.40179634	36.71869278
A0A024R035;P02748	FTPTETNKAEQCCEETASSISLHGK	22.59057426	Filtered	22.29036903	22.14361572	22.37308121	22.47181511	22.37596893	Filtered	22.16711617	22.6349144	22.33708954	22.3132515	22.37913513	Filtered	Filtered	22.4040947	23.48270798	NaN	7.20945549	5.144883633	3.532187462	168.2915955	6.269032955	NaN	2.781815767	12.74031544	116.7777176	16.53842545	6.19961834	NaN	NaN	2.747428656
A0A024R035;P02748	GTVIDVTDFVNWASSINDAPVLISQK	Filtered	Filtered	42.3165741	42.34819794	Filtered	Filtered	Filtered	Filtered	42.33095169	42.28635025	Filtered	Filtered	Filtered	Filtered	Filtered	Filtered	NaN	NaN	7.473578453	4.904758453	NaN	NaN	NaN	NaN	5.566079617	6.786053658	NaN	NaN	NaN	NaN	NaN	NaN
A0A024R035;P02748	DRVVEESELAR	Filtered	Filtered	Filtered	Filtered	Filtered	15.77326393	Filtered	16.0093689	Filtered	Filtered	15.99167824	Filtered	Filtered	Filtered	Filtered	Filtered	NaN	NaN	NaN	NaN	NaN	255.0480499	NaN	22.48070526	NaN	NaN	72.02048492	NaN	NaN	NaN	NaN	NaN
A0A024R048;B7Z8V7;Q4G0N4	SSGLNLCTGTGSK	18.32765007	18.01820755	18.29610252	17.81435394	18.16579437	17.99894905	18.10761261	18.08914948	17.99441147	18.21802521	18.17492867	17.83755493	18.14807701	18.43492126	18.31570816	18.2075386	149.7043762	158.8593292	177.1553955	146.3703003	170.453186	134.2650604	196.3737335	186.7984924	206.4015961	118.9886093	182.0166168	205.7782288	246.9234314	118.5888672	183.3780365	188.8565063
A0A024R048;B7Z8V7;Q4G0N4	SEASGPQLLPVR	26.11878204	26.18978119	26.2150116	25.94594193	26.10082436	26.08781433	26.23935127	26.11685562	26.05408859	26.07008743	25.99038124	25.91316223	26.1758728	26.51589966	26.14697647	26.28886604	56.22649384	38.56845474	37.4814949	43.194664	53.28832245	37.81638336	83.41448212	41.15492249	48.07416153	36.46957397	53.07332993	59.6241951	93.24280548	52.24930573	54.96097565	44.19878387
A0A024R073;A0A087WYI0;C9IYS7;Q5TA45	VLIPVFALGR	40.62791443	40.72576141	40.80929947	40.64688492	40.62373734	40.54937744	40.89307022	40.58892441	40.72266388	40.59843826	40.62509918	40.51326752	40.82916641	40.66375351	40.62191772	40.66296387	200.3732452	295.1511841	312.9906921	433.6657715	412.8226929	273.700531	491.1266174	485.285675	422.5000305	440.0336304	467.8765564	376.7585449	807.5252686	442.5986328	452.819458	387.8976135
A0A024R073;A0A087WYI0;C9IYS7;Q5TA45	VPIYFSTGLTEK	32.63951874	32.54813385	32.91889954	32.53562164	32.65872955	32.66962051	32.71511459	32.63207626	32.61178207	32.60404205	32.5293541	32.60373306	32.60075378	32.73603058	32.50267029	32.83609009	64.56504822	91.34921265	77.47057343	115.231636	90.45423889	102.7953873	126.1191177	70.45954132	82.4542923	101.6117477	124.7816467	124.7485123	198.644928	99.03923035	84.2666626	129.504364
A0A024R073;A0A087WYI0;C9IYS7;Q5TA45	GIMQLVGQAEPESVLLVHGEAK	38.01412582	38.20757294	38.25122833	38.02506256	38.01515961	38.02067184	38.28165436	38.15848923	38.15134811	37.94716644	38.08261108	38.1543045	38.3267746	38.04450226	38.05821228	38.27230835	54.10401917	76.10868835	59.16139603	36.45899963	62.90361023	63.58010864	66.66343689	49.06020355	61.21577454	44.30434799	61.17272568	91.16639709	139.9589386	60.20307922	67.54514313	66.0470047
A0A024R074;B2R6P4;P51809	AFNFLNEIK	37.14573288	37.10528183	37.14901352	36.97062683	37.06178284	37.03533554	37.13151169	37.03496552	37.17663574	37.00703812	36.93502808	37.04148102	37.26969147	37.07781982	37.13139343	37.3027916	157.8632507	371.9829407	360.0523071	272.0809326	326.7655945	454.5348206	479.5148315	284.1383362	312.7104187	284.5699158	501.3917236	331.2701721	779.005249	370.2896423	595.215271	363.0380554
A0A024R074;B2R6P4;P51809	VMETQAQVDELK	17.5266304	Filtered	17.44185257	17.0878582	17.46579742	17.32024193	17.43151855	17.26951599	17.27304459	17.49939346	17.47225952	17.04717255	17.47998619	17.65766907	17.58375549	17.45977974	80.42855835	127.4964218	63.08138275	66.62224579	61.44677353	48.53539276	128.3362122	56.26286316	68.45498657	96.54464722	143.4151764	111.1153488	143.4019165	130.7732849	112.2858429	123.4392014
A0A024R074;B2R6P4;P51809	VMETQAQVDELK	20.86351776	20.59691811	20.73359299	20.54694366	20.67779541	Filtered	20.7445755	20.6943264	20.52781105	20.71395302	20.70313835	20.28311348	20.71858406	21.17822838	20.90485764	20.73036575	80.42855835	127.4964218	63.08138275	66.62224579	61.44677353	48.53539276	128.3362122	56.26286316	68.45498657	96.54464722	143.4151764	111.1153488	143.4019165	130.7732849	112.2858429	123.4392014
A0A024R074;B2R6P4;P51809	HAWCGGNFLEVTEQILAK	42.00119781	42.00084686	42.05521011	41.99639511	41.98921204	41.94394302	42.04311371	41.96236801	42.07488632	41.94789886	41.97441483	41.96907425	42.09897614	42.04003906	42.03512573	41.9911232	44.96905136	40.23761368	27.90547562	21.48488808	40.73218155	54.53318024	42.78421402	33.44224548	28.63269806	24.6296196	64.62763977	55.52172089	55.55817413	64.04692841	63.32757187	60.55699921
A0A024R074;B2R6P4;P51809	LTYSHGNYLFHYICQDR	30.95235825	30.8956356	31.13074875	30.78736687	30.95562935	31.001297	30.95356369	30.90515137	Filtered	30.88233948	30.78393936	30.98051834	30.99604034	31.01973915	30.88736343	31.14369011	33.2168045	28.22283936	32.88746643	27.53262329	36.86551285	61.91508865	35.7563324	20.23340607	17.87307167	22.2927227	41.45294189	41.59549332	36.64062881	28.46142197	48.41021347	37.6067543
A0A024R074;B2R6P4;P51809	LTYSHGNYLFHYICQDR	30.95235634	30.88500595	31.11745071	30.73952484	30.97690201	Filtered	30.92964935	30.89982986	30.99115753	30.89828491	30.77597237	30.98583412	30.98276138	30.99316406	30.92191887	31.16494942	33.2168045	28.22283936	32.88746643	27.53262329	36.86551285	61.91508865	35.7563324	20.23340607	17.87307167	22.2927227	41.45294189	41.59549332	36.64062881	28.46142197	48.41021347	37.6067543
A0A024R074;B2R6P4;P51809	AQTALPYAMNSEFSSVLAAQLK	41.99498749	42.02919006	42.05698395	42.00348282	42.00162125	Filtered	42.05020142	41.99603653	42.08197021	41.95232391	41.97352982	41.9867897	42.10341644	42.03649139	42.03424072	41.99821091	35.67582321	34.08015823	36.57456589	35.48526382	31.6003952	NaN	36.95219421	25.89246559	27.87863541	44.35872269	36.3848114	32.64440536	29.72891045	32.81060791	38.49180603	27.78553963
A0A024R074;B2R6P4;P51809	IVYLCITDDDFER	35.99119568	36.03841019	36.12202072	35.88790894	36.0772934	35.89413452	36.02487946	35.9362793	36.01679993	Filtered	35.86021805	35.84694672	36.15485001	Filtered	36.00878143	36.16132355	67.13208008	47.56954193	57.90986633	44.38695145	21.69516945	51.16029739	51.61662292	35.22051239	47.24498749	NaN	54.63455963	48.56768036	62.91169357	NaN	48.4372673	56.81563187
A0A024R091;Q6PCB0	EFVGQLVAPLPLGTGALR	40.31516647	40.45021439	40.52045822	40.32085037	40.27905273	40.22595596	40.54837036	40.27616882	40.36470413	40.28036499	40.30701828	40.20304108	40.48717499	40.35896683	40.28232956	40.31829453	1140.344238	1298.798584	2005.430298	1476.56958	1091.487061	2127.064453	866.2866211	1314.380493	1510.797607	1164.190918	1729.579224	1251.568481	810.9631958	972.7861328	1083.699219	1331.237061
A0A024R091;Q6PCB0	GSILDAMRPQQLHATEITSSGFR	33.18970108	33.16478729	33.44521713	33.14437485	33.21160507	33.1667099	33.27607727	33.17427826	33.08224106	33.11709595	33.18055725	33.12202072	33.19349289	33.24103546	33.01303101	33.31188583	117.2512741	113.1654739	160.1855011	119.7822342	102.5128708	137.5683594	113.189415	111.1144333	132.7786102	119.6629333	123.0710907	85.16051483	85.14842987	116.5017395	112.8458939	140.978241
A0A024R091;Q6PCB0	GSILDAMRPQQLHATEITSSGFR	27.58086014	27.71824074	27.84709167	27.4877243	27.55761909	27.53391457	27.7122364	27.63731384	27.56383514	27.65171051	27.42318344	27.46026611	27.63781738	27.95656776	27.72844124	27.873209	117.2512741	113.1654739	160.1855011	119.7822342	102.5128708	137.5683594	113.189415	111.1144333	132.7786102	119.6629333	123.0710907	85.16051483	85.14842987	116.5017395	112.8458939	140.978241
A0A024R091;Q6PCB0	PYTEFPFGQHSSGEAAQDAVR	28.52996254	28.75755692	28.87574005	28.49518776	28.76976013	28.67962646	28.74629974	28.5650177	28.60331345	28.6193161	28.41466141	28.56603813	28.84991837	28.95890617	28.78910065	28.98431587	88.65647125	187.8538055	206.0270844	258.5410767	115.6399994	201.30159	110.0647202	191.7496338	190.0340118	149.397995	278.6046143	131.7652588	84.64968872	150.2506104	143.0763397	178.5354156
A0A024R091;Q6PCB0	PQQLHATEITSSGFR	Filtered	21.70012856	21.95633507	21.84150505	22.0522213	21.83202744	22.06852722	21.96221352	21.82243538	22.03508759	21.84627151	21.6229496	22.08499146	22.48069763	22.20729256	21.95046806	NaN	115.5739365	165.0904541	127.4168396	173.6378174	396.9264526	132.9627533	111.5656662	213.3082428	148.0545502	187.2127991	145.9851685	196.9692688	104.1011429	121.1233978	111.4207458
A0A024R091;Q6PCB0	EQLFAEASGARPGVPK	23.79818726	23.64861298	23.93667603	23.60919571	Filtered	23.73541451	23.91871262	23.85469246	23.69905281	23.85852432	23.66971207	23.67510414	Filtered	24.22190094	24.02810669	23.95483017	642.447998	919.1817017	666.5187988	1082.550171	4.806522369	1170.510742	293.8312378	384.67276	351.915802	616.1070557	404.4189758	176.1239319	6.678843021	241.7336426	515.4706421	315.1354065
A0A024R091;Q6PCB0	EQLFAEASGARPGVPK	23.87792969	Filtered	23.96593857	Filtered	23.97679138	23.85503006	23.99048233	23.84936905	23.85061073	23.91434288	23.74945641	23.72028732	24.00159836	24.39733505	24.11583328	24.01596832	642.447998	919.1817017	666.5187988	1082.550171	4.806522369	1170.510742	293.8312378	384.67276	351.915802	616.1070557	404.4189758	176.1239319	6.678843021	241.7336426	515.4706421	315.1354065
A0A024R091;Q6PCB0	HLHFVDVDDLHIIVQELR	39.03313446	39.3196106	39.37385178	Filtered	39.15110397	39.17782974	39.60918808	Filtered	39.29524994	39.15229034	39.29586792	39.19204712	Filtered	Filtered	39.1702652	39.31259155	88.28875732	67.89700317	80.63044739	NaN	50.04742432	246.8218842	57.2357254	24.68931007	39.40861893	35.38067245	160.6668854	76.19850159	NaN	NaN	99.45558167	88.84444427
A0A024R091;Q6PCB0	HLHFVDVDDLHIIVQELR	39.01896667	Filtered	39.33309555	Filtered	39.07314301	39.17428589	39.55246735	39.33612061	39.36878204	39.22848129	39.30828857	39.22306061	Filtered	Filtered	39.14544296	39.31435776	88.28875732	67.89700317	80.63044739	NaN	50.04742432	246.8218842	57.2357254	24.68931007	39.40861893	35.38067245	160.6668854	76.19850159	NaN	NaN	99.45558167	88.84444427
A0A024R094;D6REB4;Q9H074	LTGSVLEDAWK	32.58724213	32.51712418	32.87723923	32.50725555	32.62505722	32.68113708	32.71599197	32.62498474	32.56481934	32.5278511	32.58871841	32.62321091	32.58037567	32.72095871	32.49560165	32.78646088	646.9217529	372.136261	507.8339844	405.1195374	363.4392395	571.3064575	387.2622375	480.7467041	370.9948425	404.6590576	351.7488708	346.2605286	428.2765503	553.5565186	524.8574219	512.7293091
A0A024R094;D6REB4;Q9H074	IENVVLDANCSR	23.08318329	22.80073166	23.01690674	22.76655388	23.04383659	22.79440308	23.04934692	22.98555374	22.87770271	23.0344944	22.8722496	22.70494843	23.05520439	23.41381454	23.20402336	23.03226852	828.4406128	315.7739258	758.5713501	170.1821594	312.9987183	296.1160889	598.4280396	275.3492737	632.9173584	264.2802124	276.9231873	355.5862732	501.4076843	308.1038513	285.3070679	414.5834961
A0A024R094;D6REB4;Q9H074	MDMEEIIQR	31.59917068	31.51584053	31.81752777	31.43955231	31.59707832	31.54972076	31.6216259	31.57324219	31.58478546	31.53717613	31.40414238	31.61930466	31.57913971	31.68788147	31.56071472	31.78520012	259.7151489	329.3909912	380.5507202	408.5270691	333.3886108	161.7562256	292.3710327	424.7381897	365.1224976	285.3704834	186.2140961	204.2003021	201.0131226	214.8697052	257.5712891	301.5191345
A0A024R0F6;Q9UPN9	EDVSESVGASGQRPVFCPVHK	21.19045448	20.95856667	21.18280983	20.94829559	21.09247589	20.98137856	21.24962044	21.13288689	20.93717575	21.33329773	21.08594704	20.69783783	21.17313194	21.69389725	21.68632889	21.14772797	147.1009064	164.7797852	144.1846771	135.125824	137.0001526	237.1105957	125.6103287	156.8729095	107.2807236	77.09513092	128.049408	121.9436646	190.4485931	146.0847168	183.7303314	150.4608612
A0A024R0F6;Q9UPN9	LLQQQNDITGLSR	24.13398743	24.02692986	24.19022179	23.91575241	24.14249992	24.16163635	24.18805504	24.14005852	24.10140038	24.19436264	24.00287056	23.93911743	24.22579193	24.49124908	24.29479599	24.28013229	134.0228577	40.73609161	32.03427505	64.79922485	63.18738174	73.71211243	54.49272537	43.29234314	85.10722351	119.6403275	87.51600647	58.07343674	341.6463013	74.3032608	69.78330994	66.64312744
A0A024R0F6;Q9UPN9	LFCETCDR	16.91618919	16.58796692	16.77292252	16.44818115	16.86330795	16.56624985	16.78644562	16.71740913	16.64920044	17.02715492	16.75813293	16.48182487	16.83223534	16.97526932	17.06352425	16.85461617	88.73057556	40.34923553	56.3308754	61.38411331	65.20763397	92.2753067	69.86462402	100.7396469	67.00772858	110.2152176	59.18083572	59.12144852	247.5495148	134.6397095	60.34777832	68.45670319
A0A024R0F6;Q9UPN9	SLLQQLENVTK	37.74555969	37.90180969	37.87113571	37.72192001	37.76262283	Filtered	37.95729828	37.86871338	37.88822174	37.68402863	37.7742157	37.83534622	38.03437042	37.78133392	37.84024048	37.99845886	109.8947678	79.62026978	74.81370544	99.89019775	83.28956604	NaN	97.35186005	75.99150848	92.66160583	113.6437836	117.1608582	85.60014343	344.1581116	102.5770111	93.50670624	111.6818542
A0A024R0F6;Q9UPN9	DIGKPEVEYDCDNLQHSK	19.69574356	19.30665398	19.60835266	19.36850357	19.5073204	Filtered	19.64061165	19.55565071	19.40516281	19.58344078	19.63608742	19.15526199	19.58267784	20.09810066	19.71842575	19.62090874	97.33847809	128.4785309	18.00096703	80.06856537	13.19781017	NaN	83.9498291	105.1075897	123.7915726	23.2679615	41.7313118	59.4459877	83.47632599	101.5301895	178.0736847	133.5001984
A0A024R0F6;Q9UPN9	DIGKPEVEYDCDNLQHSK	19.74534988	19.39614105	Filtered	19.38621521	Filtered	Filtered	19.66896439	19.53350639	19.46010017	Filtered	19.62191582	19.24473953	19.60305023	20.00150299	19.68032646	19.68913651	97.33847809	128.4785309	18.00096703	80.06856537	13.19781017	NaN	83.9498291	105.1075897	123.7915726	23.2679615	41.7313118	59.4459877	83.47632599	101.5301895	178.0736847	133.5001984
A0A024R0F6;Q9UPN9	VAIFTLINEINKK	Filtered	39.06523514	39.09297562	38.8455658	38.91808319	Filtered	39.21654129	Filtered	Filtered	38.95383835	38.91903687	38.96697998	39.13665009	38.96611023	38.93450165	39.08224106	NaN	15.45176506	13.22058964	9.407985687	14.82773018	NaN	17.07024193	NaN	NaN	7.276540756	16.07238007	13.58424759	33.99682617	3.72547698	8.303123474	10.39648247
A0A024R0F6;Q9UPN9	NCERFNEMMK	Filtered	12.29753494	12.20055771	Filtered	Filtered	12.26270485	Filtered	12.20635891	Filtered	Filtered	12.33212471	12.57950974	12.15125561	12.20632553	12.44334793	12.60981941	NaN	9.404191971	5.936953545	NaN	NaN	15.5620718	NaN	5.485735416	NaN	NaN	4.437756062	2.656279325	3.907153368	3.52801919	6.798986912	6.462898731
A0A024R0F6;Q9UPN9	VAIFTLINEINK	Filtered	41.89186096	41.94617462	Filtered	41.86954498	41.8588829	41.95008087	41.8613739	Filtered	Filtered	41.8255806	41.83882141	41.99266815	Filtered	Filtered	41.89012909	NaN	104.5844193	115.6681671	NaN	85.63168335	89.83556366	74.13748169	64.43756104	NaN	NaN	67.4239502	60.69240189	169.283432	NaN	NaN	87.25065613
A0A024R0F6;Q9UPN9	VVQVYADTQEINLK	28.5095787	Filtered	Filtered	Filtered	Filtered	Filtered	28.74188232	Filtered	Filtered	Filtered	28.46340179	28.62007332	28.78696442	28.9704361	Filtered	29.07823372	28.57570839	NaN	NaN	NaN	NaN	NaN	62.14881134	NaN	NaN	NaN	74.68547058	28.60876846	76.94576263	63.2709198	NaN	80.27783966
A0A024R0F6;Q9UPN9	PAPGYTPNVVVGQVPPGTNHISK	Filtered	Filtered	Filtered	Filtered	24.82396698	Filtered	Filtered	24.81352615	Filtered	Filtered	24.79852486	Filtered	24.85662651	25.20448112	Filtered	Filtered	NaN	NaN	NaN	NaN	4.328935623	NaN	NaN	10.16682053	NaN	NaN	15.49153519	NaN	14.17765045	7.731898308	NaN	NaN
A0A024R0F6;Q9UPN9	FHCDPTFWAK	Filtered	Filtered	Filtered	Filtered	Filtered	Filtered	Filtered	Filtered	Filtered	Filtered	Filtered	Filtered	27.35778809	Filtered	Filtered	Filtered	NaN	NaN	NaN	NaN	NaN	NaN	NaN	NaN	NaN	NaN	NaN	NaN	163.9038086	NaN	NaN	NaN
A0A024R0G8;Q8IXJ6	SPSTGLYDNLEK	23.72554207	23.42977524	23.73105621	23.47807312	23.74731255	23.60960007	23.7264061	23.67041016	23.6556263	23.74865341	23.53590202	23.44295692	23.7348156	24.10406876	23.86240768	23.76257706	100.220787	87.72258759	115.6753235	113.6359024	111.0944061	85.63342285	132.1037598	122.7907562	105.7190323	118.5493622	102.6232986	112.2716217	73.42668915	72.99964142	133.6149139	98.32495117
A0A024R0G8;Q8IXJ6	EHASIDAQSGAGVPNPSTSASPK	16.53430939	16.29115868	16.50802612	16.22046471	16.53725052	16.1737442	16.44700241	16.32481194	16.32846832	16.60799408	16.40544701	16.01224899	16.52208328	16.68363571	16.6896286	16.46740913	112.0879517	98.28782654	86.45720673	106.8555603	104.4585571	59.88610458	111.8653564	120.0257645	87.71031952	107.3111038	56.64233398	81.87532043	39.34163666	81.3524704	93.9702301	70.09893036
A0A024R0J7;P61018	MGSGIQYGDASLR	23.88857079	23.65658951	23.97657013	23.68628693	23.92895508	23.81780243	23.93465233	23.88393021	23.84529114	23.94359207	23.76275444	23.71496964	23.97501183	24.2963295	24.10254478	23.9628067	796.0231323	370.5103149	346.4332275	480.1392822	442.2427979	580.0344849	326.2965698	334.3817444	444.2389832	544.4259033	340.573761	226.4065399	354.8318787	318.2434387	452.6146851	331.151886
A0A024R0J7;P61018	ETYNSLAAWLTDAR	Filtered	41.41424179	41.48445129	41.40986633	41.39198685	41.29893494	41.5230484	41.33329773	41.48033905	41.34804153	41.35601425	41.26286316	41.52566528	41.42133331	41.39537811	41.36473083	NaN	382.8293457	293.9677429	372.7278442	357.1333618	277.468689	258.8887329	233.5002441	360.7878723	338.0714722	260.519165	237.9450531	325.0878906	310.8947449	273.2661133	253.6334839
A0A024R0J7;P61018	IDSGELDPER	Filtered	18.15911293	Filtered	Filtered	Filtered	Filtered	Filtered	Filtered	Filtered	Filtered	18.42212486	Filtered	18.38464355	18.63959122	18.7331562	Filtered	NaN	114.064949	NaN	NaN	NaN	NaN	NaN	NaN	NaN	NaN	85.61013031	NaN	124.2866745	68.98829651	94.62874603	NaN
A0A024R0J9;A0A0A0MRA5;A8K3W4;A8K6U7;B7Z4B8;Q9BUJ2	HLPSTEPDPHVVR	14.13583946	13.96159935	13.97639751	13.69449043	14.10422039	13.79913998	14.02702045	13.94218826	13.88724995	14.19060707	14.03333664	13.71450424	13.99873447	14.08051491	14.21376038	13.9440918	294.5871887	330.9665527	493.7685852	344.5133972	367.4041138	247.0477295	355.2456665	344.5384521	357.2956848	316.4079895	273.9290466	352.9412842	305.8199463	333.840271	243.1164703	278.5671082
A0A024R0J9;A0A0A0MRA5;A8K3W4;A8K6U7;B7Z4B8;Q9BUJ2	HLPSTEPDPHVVR	14.23507881	13.99969006	Filtered	13.72462273	14.11839771	13.81065655	14.04916859	13.90852451	13.92800617	14.21009445	14.0421896	13.6702137	14.01026058	14.04950619	14.31302738	13.92105103	294.5871887	330.9665527	493.7685852	344.5133972	367.4041138	247.0477295	355.2456665	344.5384521	357.2956848	316.4079895	273.9290466	352.9412842	305.8199463	333.840271	243.1164703	278.5671082
A0A024R0J9;A0A0A0MRA5;A8K3W4;A8K6U7;B7Z4B8;Q9BUJ2	QGAPTSFLPPEASQLKPDR	30.21780777	30.22752571	30.43605042	30.07408905	30.2982235	30.1842804	30.24032974	30.13337135	30.30714226	30.24337769	29.97499466	30.20606232	30.22962952	30.37026787	30.30438805	30.49155045	260.2321472	378.0671692	345.191925	637.944397	437.3009644	256.4273376	517.2365723	528.7907104	571.7401123	476.0518188	351.1073608	525.1618042	522.2890015	683.2282715	348.2089233	577.8291626
A0A024R0J9;A0A0A0MRA5;A8K3W4;A8K6U7;B7Z4B8;Q9BUJ2	AIVICPTDEDLKDR	23.69276237	23.55646896	23.73815727	23.44528008	23.69326401	23.58744049	23.72818375	23.65624046	23.59095764	23.67598343	23.53767204	23.41814995	23.739254	24.05267906	23.82696915	23.74308395	124.3209305	155.5061493	183.9452515	188.4262085	137.0855408	165.163147	253.5180054	182.7835999	193.9977264	122.6218872	129.7527618	235.2135925	170.3635864	245.0852661	110.2465973	214.9608612
A0A024R0J9;A0A0A0MRA5;A8K3W4;A8K6U7;B7Z4B8;Q9BUJ2	AIVICPTDEDLKDR	23.64492035	23.50863266	23.71688843	23.39211845	23.6666851	23.56884575	23.68562508	23.66156006	23.55636215	23.64673233	23.46325302	23.3809433	23.68606567	24.05800629	23.79240799	23.7111721	124.3209305	155.5061493	183.9452515	188.4262085	137.0855408	165.163147	253.5180054	182.7835999	193.9977264	122.6218872	129.7527618	235.2135925	170.3635864	245.0852661	110.2465973	214.9608612
A0A024R0J9;A0A0A0MRA5;A8K3W4;A8K6U7;B7Z4B8;Q9BUJ2	NYILDQTNVYGSAQR	28.51312637	28.59182549	28.77914429	28.4517765	28.59340477	28.51655579	28.59389687	28.51097488	28.52268028	28.61576462	28.36327744	28.40833282	28.58584785	28.89423561	28.68455124	28.81330872	153.1891327	287.4458008	221.6846161	381.1787109	326.1221924	85.4193573	341.8104553	288.9484253	322.70578	274.258728	259.506134	334.9814758	409.6331482	440.9698792	327.8225098	343.3391113
A0A024R0J9;A0A0A0MRA5;A8K3W4;A8K6U7;B7Z4B8;Q9BUJ2	NCAVEFNFGQR	29.84479332	29.89171791	30.10019493	29.69310951	29.96244431	29.80322456	29.86997032	29.78422546	29.91819191	29.91820908	29.62584496	29.81972885	29.92838478	30.14613914	30.02705574	30.15568924	163.8453522	174.1131592	240.41745	198.4090576	213.2362823	151.8700104	377.3239746	248.9089203	248.6363373	137.2583008	117.717659	206.1652679	400.7371216	264.1609192	217.3790131	239.9313049
A0A024R0J9;A0A0A0MRA5;A8K3W4;A8K6U7;B7Z4B8;Q9BUJ2	WDVLIQQATQCLNR	36.39166641	36.46810532	36.45603561	36.33358383	36.40600586	36.31852341	36.48917007	36.29154587	36.44390106	36.31682587	36.30588913	36.33519745	36.64847565	36.41659164	36.43316269	36.59663773	134.9413605	173.1296234	110.5332184	171.3548889	168.2324982	186.8163452	283.0001526	189.1124115	166.1717377	147.849472	210.7117157	241.9331207	363.7424622	265.2371521	47.41474533	177.9397125
A0A024R0J9;A0A0A0MRA5;A8K3W4;A8K6U7;B7Z4B8;Q9BUJ2	TDEEGKDVPDHAVLEMK	20.5658226	20.24863815	20.4970417	20.29444504	20.38006783	20.40727234	20.5053463	20.43114853	20.22745132	20.3577919	20.51968002	20.03592873	20.45541	20.96819687	20.63904381	20.48305511	41.42430878	32.6736412	49.98034668	41.8181076	42.5747757	41.30970001	47.3140564	37.42955399	47.25452423	41.69532394	35.85972595	39.70666122	42.80987549	40.73380661	41.65589142	41.96358109
A0A024R0J9;A0A0A0MRA5;A8K3W4;A8K6U7;B7Z4B8;Q9BUJ2	TDEEGKDVPDHAVLEMK	20.54454803	20.29650879	20.4837532	20.24660873	20.40398407	20.30892181	20.52661514	20.46038818	20.24604797	20.38969421	20.45315742	20.02529526	20.49795723	21.00807381	20.56991959	20.50165939	41.42430878	32.6736412	49.98034668	41.8181076	42.5747757	41.30970001	47.3140564	37.42955399	47.25452423	41.69532394	35.85972595	39.70666122	42.80987549	40.73380661	41.65589142	41.96358109
A0A024R0J9;A0A0A0MRA5;A8K3W4;A8K6U7;B7Z4B8;Q9BUJ2	AEPYCSVLPGFTFIQHLPLSER	42.09597397	42.11958313	42.14470673	42.11776733	42.09730911	42.11848068	42.12727356	42.12095642	42.16703033	42.07723999	42.09049606	42.12500763	42.15922928	42.14547348	42.13524246	42.11523438	106.2476349	84.20493317	68.83042908	89.26063538	57.18494415	12.70681477	32.65815735	117.095108	120.1277084	98.85947418	14.09277248	35.69235992	28.48959923	46.25416183	26.95341873	40.34883499
A0A024R0J9;A0A0A0MRA5;A8K3W4;A8K6U7;B7Z4B8;Q9BUJ2	RTDEEGKDVPDHAVLEMK	17.97051239	17.68764114	17.89373398	17.55830383	17.88844681	Filtered	17.85418892	17.73734665	17.68252182	17.95659065	17.8443985	17.49376488	17.93981743	18.15480042	18.04365158	17.89034653	195.9327393	295.6475525	328.2811584	230.0567474	185.5365601	NaN	247.267746	186.999527	148.9659271	263.1764526	67.29398346	210.7445526	195.2056274	272.7842407	285.6106873	229.3825073
A0A024R0J9;A0A0A0MRA5;A8K3W4;A8K6U7;B7Z4B8;Q9BUJ2	QNQFYDTQVIK	Filtered	25.3470459	25.62221336	Filtered	25.38301468	25.54823303	25.60127068	25.50017738	25.46401596	25.55706024	25.40029144	25.3948555	25.57516861	25.84595108	25.55399132	25.64297867	NaN	50.06228638	109.9624329	NaN	29.22672081	113.7446823	158.1726685	54.79291153	29.33995247	26.0641098	29.88113594	77.18764496	53.50359344	74.25169373	48.28342438	86.49163055
A0A024R0J9;A0A0A0MRA5;A8K3W4;A8K6U7;B7Z4B8;Q9BUJ2	AIVICPTDEDLK	26.9082489	26.93677139	27.07361221	26.75141907	26.83447647	26.81889343	27.00239944	26.92231941	26.90995026	Filtered	26.75069618	Filtered	26.87758636	27.26547432	27.02940941	Filtered	80.15057373	46.09910202	83.25613403	42.45013046	55.57590485	81.7933197	104.6777039	52.72690964	51.47390366	NaN	38.6987915	NaN	72.01548004	50.45240402	84.00608826	NaN
A0A024R0J9;A0A0A0MRA5;A8K3W4;A8K6U7;B7Z4B8;Q9BUJ2	AECEILMMVGLPAAGK	40.63500214	40.66905212	40.81904602	40.63536453	40.60424423	Filtered	40.91080475	40.56943893	40.70584106	40.60552597	40.64547729	40.53632355	40.81766129	40.64691162	Filtered	40.65410233	26.8622818	28.0459919	36.23236847	47.12900543	63.55992889	NaN	47.46619034	57.20313263	52.13486099	45.89022827	35.80187607	34.93626785	53.70996857	39.38212585	NaN	26.8098259
A0A024R0J9;A0A0A0MRA5;A8K3W4;A8K6U7;B7Z4B8;Q9BUJ2	APQQQPPPQQPPPPQPPPQQPPPPPSYSPAR	23.3569603	Filtered	23.54590225	23.39920807	23.95818329	Filtered	23.71930504	23.52510452	23.53952789	23.85320663	Filtered	Filtered	23.58148003	24.03320503	23.69582558	23.61458397	32.10616684	NaN	14.20519257	24.44146347	4.263968945	NaN	17.78636551	16.24417686	20.09091949	2.483481646	NaN	NaN	20.84630013	16.73181152	17.65438652	14.24646091
A0A024R0J9;A0A0A0MRA5;A8K3W4;A8K6U7;B7Z4B8;Q9BUJ2	YNILGTNAIMDK	32.28865051	32.49497986	Filtered	Filtered	32.24409485	Filtered	32.40677643	32.35298157	32.26091003	Filtered	32.08014297	32.2528038	Filtered	32.40112305	32.21297836	32.45600128	62.98210526	39.71625137	NaN	NaN	49.33296585	NaN	156.5020752	116.919899	78.18995667	NaN	68.26361084	93.48692322	NaN	85.10939789	87.11117554	59.8927803
A0A024R0L5;A8MT37;Q68D16	LSPLEACAHSFFDELR	40.78916931	40.88435745	40.98651505	40.90652084	40.87537384	40.79836655	41.18457413	40.83260727	40.95567322	40.88993835	40.94849014	40.73567963	41.12597275	41.0084343	40.838974	40.85348511	475.6426697	403.489624	392.4936523	456.0527649	464.8069763	217.3998108	307.9552307	429.7121277	502.411377	438.6090393	202.8497314	225.5684052	172.2969513	220.9221802	123.343071	233.8463287
A0A024R0L5;A8MT37;Q68D16	SQEVAYTDIK	19.2199688	18.95315933	19.09528732	18.81024361	19.0447731	18.95230675	19.10102463	19.02128983	18.90012932	19.11293983	19.10174942	18.67407036	19.10144043	19.40966225	19.22399902	19.13169479	241.6023865	84.92462158	238.4268951	191.4756927	173.4452972	207.7771606	234.9768982	168.3272705	230.635376	143.9559784	95.61011505	113.2401733	128.2743225	223.2295837	153.8530579	179.6966553
A0A024R0L5;A8MT37;Q68D16	LTIPILYVK	38.25426483	38.45301437	38.47808075	38.28377151	38.31108856	38.31395721	38.50053406	38.36145782	38.35427094	38.20588303	38.29082489	38.30404663	38.44195557	38.26871872	38.32754517	38.50444794	69.19241333	90.93562317	105.5192413	109.1318359	131.0016327	240.6585236	108.8279419	169.7029572	113.3789368	108.7948761	83.91316986	71.39008331	100.6612015	91.60869598	114.5351791	79.02296448
A0A024R0M6;Q0VAB1;Q3ZCQ8	TVLEHYALEDDPLAAFK	37.11824799	37.24526978	37.20395279	37.08135986	37.14595032	37.15937805	37.26886368	37.11649323	37.23686981	37.08324814	37.04312897	37.18410492	37.43899536	37.1752739	37.20230865	37.38697052	254.2845306	168.501358	167.3526764	155.773468	200.9553528	173.95401	160.2275543	150.7726135	212.5802002	204.2285461	228.4256287	247.4901123	270.3025818	212.9676819	155.2198181	184.2510529
A0A024R0M6;Q0VAB1;Q3ZCQ8	TVLEHYALEDDPLAAFK	37.0916481	37.24793625	37.29966736	37.15313339	37.11671448	37.29494858	37.2449379	37.16167068	37.31129456	37.08324432	37.08834839	37.23993683	37.41503525	37.26563644	37.29801178	37.40291595	254.2845306	168.501358	167.3526764	155.773468	200.9553528	173.95401	160.2275543	150.7726135	212.5802002	204.2285461	228.4256287	247.4901123	270.3025818	212.9676819	155.2198181	184.2510529
A0A024R0M6;Q0VAB1;Q3ZCQ8	AQGPQQQPGSEGPSYAK	12.88021088	12.51198769	12.48143101	12.07487297	12.5882988	12.54887676	12.4870615	12.54568481	12.40841007	12.78330994	12.59172249	12.44040585	12.37630177	12.56697941	12.72960472	12.53714752	71.23434448	50.09955978	64.65470123	50.66636276	44.92565155	49.11114883	46.30821228	40.92174149	56.54572678	44.41117859	72.16835022	60.50120926	110.0859528	43.909935	68.20132446	48.5162735
A0A024R0M6;Q0VAB1;Q3ZCQ8	LEQEEQQR	7.265408993	Filtered	Filtered	6.260718346	6.853307724	7.003010273	6.717675686	7.28151226	6.551719189	7.123090267	7.090876102	7.037873268	6.630734921	6.968073368	7.252589226	6.765018463	12.32217884	NaN	NaN	8.304727554	8.705820084	12.52991676	11.25164604	9.765075684	10.92875004	5.287688732	20.66898346	12.14345074	25.85556412	10.96588898	12.57783127	11.86695862
A0A024R0M6;Q0VAB1;Q3ZCQ8	IPDEFDNDPILVQQLR	36.93743515	Filtered	37.0099144	36.90593719	36.90668488	36.81916046	37.01633072	Filtered	Filtered	Filtered	36.82245636	36.90234375	37.17310333	Filtered	36.94977951	37.17432404	85.68318176	80.85662842	76.22018433	54.68151855	49.74045563	60.65622711	87.17012024	NaN	26.35257721	NaN	71.13668823	67.77161407	170.3401184	NaN	100.8286896	44.15512848
A0A024R0M6;Q0VAB1;Q3ZCQ8	IPDEFDNDPILVQQLR	36.81516647	36.98477554	Filtered	36.82353973	36.94655991	Filtered	37.00835419	Filtered	37.18902588	Filtered	36.79853439	36.91828156	37.16246796	Filtered	36.98433304	37.12647629	85.68318176	80.85662842	76.22018433	54.68151855	49.74045563	60.65622711	87.17012024	NaN	26.35257721	NaN	71.13668823	67.77161407	170.3401184	NaN	100.8286896	44.15512848
A0A024R0M6;Q0VAB1;Q3ZCQ8	VLLDLSAFLK	Filtered	Filtered	42.25191498	Filtered	42.25236511	42.25235748	42.23446655	42.25741959	Filtered	42.22166061	42.23490143	Filtered	Filtered	42.24741745	Filtered	Filtered	NaN	NaN	88.23075867	NaN	66.80192566	91.63088226	110.7040787	61.72454453	NaN	100.1792755	91.84542084	NaN	NaN	106.1418457	NaN	NaN
A0A024R0M6;Q0VAB1;Q3ZCQ8	LQPYNGVALR	Filtered	25.86548805	Filtered	Filtered	Filtered	25.93896103	Filtered	25.9175148	25.86537552	25.89729881	Filtered	Filtered	Filtered	26.30054855	Filtered	Filtered	NaN	71.34764099	NaN	NaN	NaN	194.1553345	NaN	68.10051727	70.78588104	104.8261719	NaN	NaN	NaN	87.84268951	NaN	NaN
A0A024R0Q9;A0A7I2V544;A0A7I2V5Z5;M0R0L2;Q96D53	IQDLIPVLLR	40.5995636	40.72664642	40.79956055	40.63182068	40.57411957	40.53963089	40.84876633	40.58185196	40.70493698	40.58337402	40.60738373	40.51681519	40.77424622	40.65932465	40.59622192	40.66650772	117.2484818	173.6737213	159.3266144	300.4372253	197.7327118	71.45050049	147.4225769	207.2454834	216.1843872	160.6081238	124.8987427	184.3330688	167.250061	157.7534027	142.6552124	165.1414642
A0A024R0Q9;A0A7I2V544;A0A7I2V5Z5;M0R0L2;Q96D53	LCPPPEETYALHR	22.6295414	22.30713463	22.50478363	22.28359985	22.65394974	22.34066963	22.6063385	22.4681282	22.40281868	22.57821274	22.34684372	22.23528671	22.74241447	23.00793839	22.69724846	22.57066345	110.9484482	68.63080597	119.3078003	106.8866806	86.8465271	93.12182617	95.67655182	74.67359924	99.12119293	78.73730469	78.8408432	71.99329376	85.72801971	97.92927551	87.62982941	57.7038002
A0A024R0Q9;A0A7I2V544;A0A7I2V5Z5;M0R0L2;Q96D53	QPDAATAGSLPTK	14.99445629	14.72718239	14.88554764	14.51315975	14.97612095	Filtered	14.77657795	14.81942177	14.70864105	15.02003098	Filtered	14.54920483	14.79083729	Filtered	Filtered	14.81325626	38.18715668	20.39481735	37.02881622	70.06212616	47.05852509	NaN	28.13747406	14.80187798	35.44985199	39.67393875	NaN	27.30319214	25.55327797	NaN	NaN	30.55472755
A0A024R0S8;P18887;Q59HH7	TPATAPVPAR	11.91352463	11.71541977	11.58653641	11.15067291	11.62672806	11.57946491	11.51765442	11.63745308	11.43637657	11.8989706	11.67294312	11.58800888	11.4759922	11.56568336	11.83452511	11.61030579	134.7442322	83.77423096	78.98223877	103.0816803	126.9368973	85.48631287	89.41030121	70.16832733	109.275032	139.6605682	65.50253296	94.59726715	223.3257141	116.5483856	77.65353394	80.85160828
A0A024R0S8;P18887;Q59HH7	IVCSQPYSK	12.05393505	11.76813126	11.61135483	11.12098503	11.71537018	11.66007614	11.56374073	11.71143341	11.50105476	12.05136585	11.83995438	11.68858242	11.5366869	11.65161705	11.93108749	11.71750832	93.94804382	79.27072906	106.6028748	70.13864136	84.74813843	129.0185242	85.3443985	102.2032623	87.41532135	89.73719025	127.9167786	103.9480896	235.5260468	108.1023254	67.28079224	98.10385895
A0A024R0S8;P18887;Q59HH7	HVVSCSSQDSTHCAENLLK	18.49424934	18.01730347	18.35901451	18.04742622	18.30311394	18.20008659	18.32469177	18.15737343	18.21419525	18.41383553	18.34682083	17.96425247	18.37578583	18.66795158	18.45833397	18.43789291	20.86008263	36.81299973	25.34002686	24.20753479	28.36631966	45.39178848	32.18698883	37.07923889	25.70248032	17.02045822	42.95599747	42.6276741	89.48028564	24.2105751	20.987257	36.11445999
A0A024R0S8;P18887;Q59HH7	LLPHQLYGVVPQA	Filtered	Filtered	Filtered	Filtered	Filtered	Filtered	Filtered	Filtered	Filtered	Filtered	Filtered	Filtered	32.57860947	Filtered	Filtered	Filtered	NaN	NaN	NaN	NaN	NaN	NaN	NaN	NaN	NaN	NaN	NaN	NaN	44.26491547	NaN	NaN	NaN
A0A024R0V9;A0A1B0GV47;Q7Z4S6	AGEGNEEISNMIHSYIK	36.24900055	36.26698685	36.32402039	36.2201767	36.28462219	36.10943222	36.38637924	36.09575653	36.3358078	36.21405029	36.13932037	36.18721771	36.46324539	36.27927017	36.30912781	36.45929718	423.9843445	136.8634796	142.8136444	174.5279236	174.4161682	358.2194214	52.97839737	120.507988	201.2424774	275.9332275	192.4585266	113.9928131	68.85961151	163.9230042	147.4492798	102.4288101
A0A024R0V9;A0A1B0GV47;Q7Z4S6	LLESEAVNENLR	23.70251274	23.56621552	23.78244209	23.47894669	23.67111015	23.58656311	23.668787	Filtered	23.63258743	23.72028542	23.4756546	23.34284782	23.63731956	24.07572174	23.79684067	23.73953056	90.26670074	62.02791595	99.59297943	87.50726318	79.94955444	399.8940735	117.7212524	NaN	63.10400009	84.0418396	167.9918213	59.07868195	96.674263	66.65000916	92.50914001	74.52206421
A0A024R0V9;A0A1B0GV47;Q7Z4S6	VCPQIDADNATDNK	15.13444138	15.07713032	15.24083042	14.86046028	15.40583897	14.95458603	15.16392708	15.16671753	15.0108614	15.34880447	15.15681839	14.86209774	15.20990562	Filtered	15.31082821	Filtered	87.13660431	106.3125687	46.41300201	66.87567902	42.15323639	912.3540649	44.25782013	41.10838318	52.32349777	63.44804382	460.0142517	58.59103394	62.54392624	NaN	52.83094406	NaN
A0A024R0V9;A0A1B0GV47;Q7Z4S6	DQVLQNLGSVESYSEEK	32.15841675	32.0084877	Filtered	32.1103363	32.14043427	32.16459274	32.15948868	32.09780502	32.05087662	32.17876053	32.09343719	32.17572403	32.09041977	32.36921692	Filtered	32.33106232	23.39878273	20.26060867	NaN	20.0979557	28.37112617	84.05872345	9.730460167	13.07133579	14.40163708	24.52199745	54.86104965	12.86905384	9.454111099	15.17777538	NaN	14.95775604
A0A024R0V9;A0A1B0GV47;Q7Z4S6	TTASTQMNVQSSR	11.80100918	11.53378677	11.18166351	10.82019997	11.4636631	11.43766785	Filtered	11.41859722	11.25739384	11.84492493	11.52312279	11.45952988	11.26512623	11.36809444	11.69277477	Filtered	17.61198235	17.62654495	12.09880733	12.50921822	18.91612625	65.96157837	NaN	11.01536846	13.93663979	20.42128754	66.41443634	17.28329277	8.223023415	8.140008926	10.9928751	NaN
A0A024R0V9;A0A1B0GV47;Q7Z4S6	ITQLVSDQANHVLAR	23.39684677	23.32700348	Filtered	23.24504089	Filtered	23.32341766	23.43217659	23.43473625	Filtered	23.32688522	23.25237083	23.19399071	23.48844719	23.72219849	Filtered	Filtered	127.9048615	57.78128433	NaN	33.0049057	NaN	227.8617401	70.4164505	26.4870491	NaN	35.89965057	196.1795807	41.12830734	73.30332184	24.56846237	NaN	NaN
A0A024R0V9;A0A1B0GV47;Q7Z4S6	TVNTESEMMQCLK	28.45996094	28.3658905	Filtered	Filtered	27.78532028	28.2374382	27.86555099	Filtered	Filtered	Filtered	28.17721748	28.20366478	27.74324799	Filtered	28.05462456	Filtered	23.59074974	39.41860199	NaN	NaN	40.57966614	70.43416595	28.95932007	NaN	NaN	NaN	60.20246887	14.81701756	44.70156097	NaN	24.62318039	NaN
A0A024R0X0;Q9UMZ2	EEASPVPLTSNVGSTVK	Filtered	24.50359917	24.61114693	24.27284622	24.43847656	Filtered	24.59296036	24.51581383	24.46642113	24.5434761	Filtered	24.34670639	Filtered	24.88020897	24.62796783	24.61595535	NaN	16.58597946	18.99699211	32.80883026	25.39624977	NaN	20.57397842	29.30982399	44.72513199	23.033535	NaN	17.23732758	NaN	28.22936058	18.77078629	26.82003212
A0A024R0X0;Q9UMZ2	ALPSMDKYAVFK	Filtered	29.38760757	29.60140038	Filtered	Filtered	Filtered	29.39766884	Filtered	29.4087429	Filtered	Filtered	29.22521591	29.50927734	29.67655373	29.528162	29.69404984	NaN	30.65976715	67.43601227	NaN	NaN	NaN	84.73908234	NaN	51.28276443	NaN	NaN	98.46650696	41.05103302	98.27285004	99.43891144	91.80274963
A0A024R0X0;Q9UMZ2	ETLGQIWALANR	Filtered	39.08207703	Filtered	Filtered	38.97480392	Filtered	39.27859879	Filtered	Filtered	Filtered	Filtered	Filtered	Filtered	38.9829483	Filtered	Filtered	NaN	30.27399254	NaN	NaN	65.25267792	NaN	74.0111618	NaN	NaN	NaN	NaN	NaN	NaN	51.4629364	NaN	NaN
A0A024R0Y2;A2NX49;Q13085	TDCNHIFLNFVPTVIMDPSK	41.73184586	41.73946381	41.81766891	41.69783401	41.69588852	41.67194748	41.80036163	41.66644287	41.80552673	41.68384552	41.65459824	41.59873199	41.8269043	41.73586273	41.73654175	41.71115494	7.577544212	9.525285721	16.47619247	16.94213104	15.31546879	8.899133682	18.23678207	30.95659065	14.55062962	9.252020836	21.24484253	19.67094421	37.36703873	16.34963417	11.22636795	14.03864861
A0A024R0Y2;A2NX49;Q13085	VQQAELHTGSLPR	16.75670624	Filtered	16.06049538	16.44286728	16.77026749	Filtered	16.64019966	16.58983231	16.56414986	16.8250618	Filtered	16.34360695	16.77110672	16.87689972	16.46545219	16.67119598	389.6734009	NaN	132.4285583	108.6999817	212.8000336	NaN	144.0303192	141.3314362	217.5540619	147.9592133	NaN	118.4813538	68.90786743	86.87736511	47.68930435	128.7944336
A0A024R0Y2;A2NX49;Q13085	SDMNTVLNYIFSHAQVTK	Filtered	Filtered	Filtered	Filtered	Filtered	Filtered	42.19728088	Filtered	42.32208633	Filtered	42.19771194	Filtered	Filtered	42.21548843	Filtered	42.19852829	NaN	NaN	NaN	NaN	NaN	NaN	25.26980019	NaN	22.53738976	NaN	8.000677109	NaN	NaN	36.78363037	NaN	29.22244453
A0A024R0Z6;A0A0S2Z6E3;A8K4S2;H0Y6V6;H0YHZ2;Q6UX01;Q8WVP7	FDLLGDFGR	39.43005753	39.44278717	Filtered	39.44625473	39.45500183	Filtered	39.69514084	39.50003433	39.49547195	39.42694855	39.47492599	39.45077133	39.60190582	39.37019348	Filtered	39.61120605	32.52309418	45.37974548	NaN	58.35819626	59.39426804	NaN	57.58612442	70.3495636	67.97824097	55.6685524	82.96833038	37.95733261	123.0989838	41.94460678	NaN	37.89563751
A0A024R143;Q14142	ESINCQLSDPSSTKPGTLLK	25.24514961	25.22301865	25.44766617	25.04027176	25.24834251	25.32851219	25.32040787	25.30171013	25.32935905	25.30541229	25.16191483	25.14856148	25.23050308	25.59697723	25.34746742	25.46570206	37.49477768	83.51304626	44.86530685	68.22647858	52.58600616	51.72140503	30.94434357	34.59348679	35.43581772	47.96375275	52.18051529	31.05891037	4.723556995	31.22630692	38.68376541	22.768116
A0A024R143;Q14142	FDALWQVLAR	41.68577576	41.68009186	41.73968506	41.66770172	41.65246201	41.60462189	41.75162125	41.62302399	41.74881744	41.63511658	41.62978363	41.58189774	Filtered	41.69509506	41.69844437	41.64646149	92.72081757	176.0968323	110.5118408	123.2061386	141.1582947	244.3869781	87.74324799	102.6919708	105.4985428	132.8896484	129.8515167	83.24738312	NaN	122.4203339	114.1703491	81.49919891
A0A024R143;Q14142	CGLLGSLGPVPVLR	39.14299774	39.36568069	39.43854141	39.22830963	39.20248795	39.18138123	39.49045181	39.28739929	39.25360489	39.19835281	39.28347015	39.23280716	Filtered	39.231987	39.19774628	39.33208847	29.00564194	67.24191284	64.37935638	67.18135834	71.55738068	21.17953682	25.80166817	31.18574142	40.92956543	57.18173218	29.03841972	18.70653343	NaN	50.14749908	37.67166901	29.97044182
A0A024R152	TIEEQLDEEHLESHK	21.33753395	20.90097427	21.28469467	21.1379509	21.23429489	21.13648796	21.36493683	21.26403046	21.00982285	21.19061089	21.19318962	20.82102966	21.36540222	21.86755371	21.47723579	21.2841835	165.9585876	163.8327484	189.4308319	133.3034058	172.8716278	565.5874023	132.7617035	188.2402039	188.0818939	168.6514282	160.174118	199.4038086	361.6380615	177.5479889	292.6942139	175.3050232
A0A024R152	LWAEDGEFTSAR	29.39382172	29.438097	29.63329315	29.23677826	29.41579056	29.34162331	29.4561348	29.32526779	29.40077591	29.42471313	29.19878769	29.2544632	29.46406746	29.65262604	29.52550697	29.67809486	131.7646332	127.4176025	193.2146606	118.6015625	130.9407959	417.9145508	145.4226532	153.4499359	166.684021	113.9699783	128.2780762	156.0140839	303.7984924	141.0683289	167.234726	120.7065506
A0A024R152	LFEDDEHEKEQYCIR	21.27727318	20.91780281	21.20318604	21.05907631	21.19796371	21.04959106	21.30191994	21.209095	20.94160461	21.15162659	21.12496185	20.77405167	21.27858734	21.70630455	21.42761803	21.21594429	93.27933502	46.89334106	65.28652191	46.55802917	49.87659836	237.6411133	52.6763916	64.90820313	58.16207886	71.73061371	67.61461639	44.23351669	54.64693832	66.69879913	63.88878632	36.30423737
A0A024R152	LFEDDEHEKEQYCIR	21.24272728	20.89920425	21.19255066	21.06970978	21.19797707	21.04428864	21.27532196	21.217062	20.92299843	21.13036156	21.06910515	20.79532051	21.27326584	21.7488327	21.4541893	21.21062851	93.27933502	46.89334106	65.28652191	46.55802917	49.87659836	237.6411133	52.6763916	64.90820313	58.16207886	71.73061371	67.61461639	44.23351669	54.64693832	66.69879913	63.88878632	36.30423737
A0A024R152	NLMQTLMEDYETHK	41.09128571	41.15725708	41.27537537	41.17946625	41.17489624	41.01012039	41.39900208	41.04181671	41.24988556	41.16286469	41.14161682	40.96073151	41.33515549	41.18828964	Filtered	41.13702393	57.32828522	63.23488235	64.99002838	51.10338211	43.62379456	81.53713226	29.92409515	55.00139999	56.1974144	64.48012543	22.28507805	15.1491642	28.2038765	20.80621338	32.32493591	20.16936493
A0A024R152	NLMQTLMEDYETHK	41.18520355	Filtered	41.28422546	41.18301773	41.1651535	41.01631165	41.36532974	41.02675247	41.24012756	Filtered	41.15579224	40.96160889	41.30148315	41.22639084	41.12070084	40.85613251	57.32828522	63.23488235	64.99002838	51.10338211	43.62379456	81.53713226	29.92409515	55.00139999	56.1974144	64.48012543	22.28507805	15.1491642	28.2038765	20.80621338	32.32493591	20.16936493
A0A024R152	TAEPSPGQDGTSR	8.823914528	8.652327538	8.180206299	7.747572899	8.340103149	Filtered	8.297655106	8.69658947	8.195417404	8.72155571	8.532503128	8.564622879	8.325040817	8.44414711	8.882937431	8.443319321	32.28381348	35.3043251	40.53923798	27.63395691	37.99683762	NaN	28.16989136	50.68217468	15.40363312	54.24277496	23.90026665	25.46636963	50.30258179	50.21696472	36.56022644	37.27513504
A0A024R152	QAPPHIELSNSSPDPMAEAER	26.58396339	26.58051682	26.80248642	26.41379929	26.4543705	26.600914	26.62486649	26.59008598	26.5644207	26.53261948	26.43167877	26.42622948	26.5347023	26.98372841	26.68654251	26.78063583	80.734375	79.44200897	37.41798401	44.57240295	52.30893707	160.6929016	26.19202995	45.6433754	74.32437897	69.01514435	79.76899719	76.68789673	97.59222412	45.83073044	64.97808838	37.58682632
A0A024R152	QAPPHIELSNSSPDPMAEAER	Filtered	Filtered	21.86065292	21.77239418	22.02032089	Filtered	22.07117462	21.87450027	Filtered	Filtered	Filtered	21.50867462	22.02120399	21.47591782	22.06111145	21.852108	80.734375	79.44200897	37.41798401	44.57240295	52.30893707	160.6929016	26.19202995	45.6433754	74.32437897	69.01514435	79.76899719	76.68789673	97.59222412	45.83073044	64.97808838	37.58682632
A0A024R152	QRTLSMIEEEIR	Filtered	Filtered	25.56817627	25.01457596	Filtered	Filtered	24.93323135	25.30259705	24.46907997	25.22123718	25.34890938	25.25310326	Filtered	Filtered	Filtered	24.93756485	NaN	NaN	45.9197998	35.72267151	NaN	NaN	44.57164764	36.489254	49.72701263	63.7129097	39.79649734	22.11537361	NaN	NaN	NaN	28.11832428
A0A024R152	EGESASNATETSGPDMTIK	Filtered	Filtered	Filtered	19.37203979	19.5613575	Filtered	19.65745163	Filtered	19.45921707	19.66406822	Filtered	19.21461487	19.65532494	20.03783989	19.7299366	19.71748543	NaN	NaN	NaN	2.843079805	4.166200638	NaN	5.956348419	NaN	6.477822781	4.225316048	NaN	2.852613211	4.77548933	7.928113461	4.61572504	3.074942589
A0A024R161;D3DQV2;P50151	DALLVGVPAGSNPFR	Filtered	36.16069031	36.1087265	35.96232605	36.04274368	36.08285522	36.10728836	35.92830276	36.08060455	35.97750473	Filtered	35.99316406	Filtered	36.04533386	36.03536987	36.2463913	NaN	145.3448944	143.0285492	185.3915863	218.6417847	63.04998016	412.0966187	188.0597076	222.9161377	296.842865	NaN	122.4967575	NaN	185.1831818	219.7541199	134.8069611
A0A024R172;F2Z3J9;Q14914	IAICGAISTYNR	26.89938545	26.92525291	27.10728264	26.71863747	26.80432129	26.86585236	26.97759628	26.87093925	26.86388779	26.9092598	26.76843452	26.71508598	26.87138176	27.23269272	27.02053833	27.12799263	403.9240723	356.9263	695.5899658	374.0377502	230.8875122	325.0288391	571.5300903	477.7690125	444.7573242	452.6174927	199.1215973	408.4251404	282.5694885	495.296051	563.5496216	241.8747864
A0A024R172;F2Z3J9;Q14914	KHFVGYPTNSDFELK	24.58950424	24.40789795	24.67495728	24.30207634	24.53950691	24.61437988	24.65941048	24.55569649	24.66576004	24.62320709	24.47421265	24.47167015	24.67056465	24.92007828	24.65986252	24.72492409	77.88156891	144.7334137	264.0788574	161.1349335	105.9200897	130.1402588	242.0807953	232.2923584	122.2105103	169.8708191	92.565979	207.8409882	116.9429703	271.3389587	260.9543762	133.7767029
A0A024R172;F2Z3J9;Q14914	HFVGYPTNSDFELK	28.51400948	28.78145409	28.92093277	28.55099678	28.72451973	28.69823265	28.79415131	28.69260406	28.65116119	28.69638824	28.4332695	28.59262085	28.76747894	29.00941277	28.85024452	29.01887512	36.92629242	189.7323761	189.1475983	208.5402527	92.87800598	122.2466278	194.2356415	270.5708313	121.178627	99.57534027	57.8237114	194.5980835	84.89374542	227.4360046	242.2506104	122.3110504
A0A024R172;F2Z3J9;Q14914	LGFDVVFNYK	38.06820679	38.18985367	38.31589508	38.08972931	38.11173248	38.16510773	38.35166931	38.18067169	38.19742584	38.01981354	38.12868881	38.12329102	38.34095383	38.11980057	38.11491013	38.32900238	62.85836792	67.57185364	121.2891083	125.3342209	49.50796127	95.95924377	156.5597382	113.2294235	105.2085266	91.98955536	50.57309341	144.2650757	69.64112854	99.93738556	134.6902771	80.79026794
A0A024R172;F2Z3J9;Q14914	TGPLPPGPPPEIVIYQELR	40.19111252	40.24640656	40.33525467	40.23136139	40.10715485	40.04875565	40.39775085	40.12555695	40.17423248	40.1297226	40.15372086	40.0152092	40.29667664	40.16848373	40.07056046	40.19691467	36.37409973	59.86123657	91.64657593	53.85349655	43.80935287	60.22577286	77.09945679	74.68869019	59.28859711	61.88652039	46.43454361	67.20786285	39.05938721	103.1230774	67.69075775	34.16772842
A0A024R172;F2Z3J9;Q14914	ASPDGYDCYFDNVGGEFSNTVIGQMK	41.07091522	41.15815735	41.19916534	41.11391068	41.06946182	40.92593384	41.31215668	40.97625351	41.13376236	41.04677963	41.08403015	40.87919998	41.26691818	41.12273407	41.05426025	40.98108673	31.65652466	31.08868217	39.44509125	52.03157043	23.47239685	23.10414696	32.33274078	47.43013763	44.86377716	34.74399185	19.22419167	32.3755722	18.21943474	45.10648727	25.89947891	19.54995155
A0A024R172;F2Z3J9;Q14914	TVESLEETLK	27.09698677	27.03248215	27.32079315	26.88698006	27.04717827	Filtered	27.21507263	27.15090752	27.04818153	27.10152245	27.11219788	26.92595673	27.09820175	27.52066422	27.21014404	27.36277771	202.6175079	270.9655151	439.9642944	263.6443481	168.348877	NaN	461.9001465	264.15448	395.8776245	269.559967	102.7097855	138.7096252	177.4725952	368.9374695	324.4438477	167.5497742
A0A024R172;F2Z3J9;Q14914	GTIVLASPGWTTHSISDGK	29.92010689	29.99095535	30.17019272	29.76841354	29.98459625	Filtered	29.93997765	29.84359741	30.00413132	29.96959305	29.6666069	29.87645531	29.91863441	30.13903427	30.04388428	30.18581581	79.83596802	45.80995941	92.25480652	74.09288788	92.89122009	NaN	140.5613098	128.1210785	123.8487396	94.08135223	26.48813629	73.03662872	43.13588715	100.4764633	71.19386292	40.93212509
A0A024R172;F2Z3J9;Q14914	GTIVLASPGWTTHSISDGK	29.8882103	29.96171188	30.15158272	29.76309967	Filtered	Filtered	29.92668724	29.79840851	29.96691895	29.95098877	29.68521118	29.89770317	29.96648407	30.10182953	29.99338722	30.17253113	79.83596802	45.80995941	92.25480652	74.09288788	92.89122009	NaN	140.5613098	128.1210785	123.8487396	94.08135223	26.48813629	73.03662872	43.13588715	100.4764633	71.19386292	40.93212509
A0A024R172;F2Z3J9;Q14914	TVESLEETLKK	23.13103485	22.70502281	23.12855148	22.77452469	Filtered	22.74124908	23.09719467	Filtered	22.95743942	23.05575752	22.86958694	22.71292114	23.1375885	23.47232056	23.31300735	23.06416893	27.97670746	24.32765198	36.94041061	35.50229263	NaN	21.04398537	152.4413605	NaN	32.74686432	42.08865738	52.94961548	176.8835907	70.30834961	176.3770752	163.3582153	99.36739349
A0A024R172;F2Z3J9;Q14914	EGDTMMGQQVAK	11.63354015	11.37165451	11.24279213	10.63681412	11.18720436	11.25954533	11.09670067	11.2325325	11.04209614	11.5711174	11.28121567	11.24684048	11.06043243	11.16341782	11.5040493	11.27179432	88.21772766	109.8442383	162.629425	176.6837769	86.71688843	63.78063202	128.6862488	184.8285065	160.2468262	139.7772369	62.62829208	120.5282211	60.33951187	164.2714386	172.2173004	78.2193985
A0A024R172;F2Z3J9;Q14914	EGDTMMGQQVAK	10.84409618	10.6008215	10.32570076	9.754375458	10.39757633	10.39564896	10.30441666	10.46165657	10.19950676	10.77108288	10.60873032	10.46007538	10.27348709	10.3686552	10.70387363	10.54078865	88.21772766	109.8442383	162.629425	176.6837769	86.71688843	63.78063202	128.6862488	184.8285065	160.2468262	139.7772369	62.62829208	120.5282211	60.33951187	164.2714386	172.2173004	78.2193985
A0A024R172;F2Z3J9;Q14914	EGDTMMGQQVAK	16.1453495	15.85694027	16.03125	15.70391178	16.15625381	Filtered	16.02610207	15.92785072	15.8969202	16.23768234	16.06167603	15.71633053	16.05605507	16.1856842	16.31660843	16.04657745	88.21772766	109.8442383	162.629425	176.6837769	86.71688843	63.78063202	128.6862488	184.8285065	160.2468262	139.7772369	62.62829208	120.5282211	60.33951187	164.2714386	172.2173004	78.2193985
A0A024R172;F2Z3J9;Q14914	MEAFVVYR	29.40249443	Filtered	29.63559532	29.26194191	29.41596222	Filtered	29.48023415	29.31693649	29.46793175	29.42967224	Filtered	29.2923851	29.4514904	29.64271355	29.54430389	Filtered	160.528717	NaN	240.0577393	119.6743393	66.84810638	NaN	310.329071	136.4579468	164.4255066	138.7599335	NaN	95.0942688	49.0676384	134.4272766	161.7567139	NaN
A0A024R172;F2Z3J9;Q14914	MEAFVVYR	29.38495255	Filtered	29.6430397	29.20664978	29.46539688	Filtered	29.47385406	29.3589344	29.45836067	29.45040131	Filtered	29.33066368	Filtered	29.67567444	29.54589844	Filtered	160.528717	NaN	240.0577393	119.6743393	66.84810638	NaN	310.329071	136.4579468	164.4255066	138.7599335	NaN	95.0942688	49.0676384	134.4272766	161.7567139	NaN
A0A024R172;F2Z3J9;Q14914	GTIVLASPGWTTHSISDGKDLEK	29.17409897	29.25027657	29.44015503	29.05158234	29.25985146	29.12722397	29.18325043	29.12682533	29.2740593	29.24748802	28.92323875	29.11709976	29.20441437	29.42758942	29.2870903	29.51681328	120.9437256	105.3591156	104.6512222	115.015892	63.02882385	72.7334671	153.2402802	211.194397	78.1363678	110.1940536	85.29460907	157.1616821	68.34221649	151.1056213	168.0360718	69.95554352
A0A024R172;F2Z3J9;Q14914	GTIVLASPGWTTHSISDGKDLEK	Filtered	Filtered	29.37901688	29.10741234	Filtered	Filtered	29.21780777	Filtered	29.2926693	29.21293259	Filtered	29.11975098	Filtered	29.45683098	Filtered	29.43442154	120.9437256	105.3591156	104.6512222	115.015892	63.02882385	72.7334671	153.2402802	211.194397	78.1363678	110.1940536	85.29460907	157.1616821	68.34221649	151.1056213	168.0360718	69.95554352
A0A024R1F4;A6NGU5;B5MCK8;P19440	GGLSVAVPGEIR	29.32382584	29.18471909	29.20713997	29.01791763	29.23415947	29.20518112	29.21602249	29.09314346	29.38127518	30.01921654	28.96931076	29.05152893	29.17603874	29.50289917	29.29063606	30.30720711	757.1509399	1024.095093	628.8327026	612.1580811	687.1293945	1120.538452	638.4996338	725.5265503	464.8544006	89.9198761	439.5912476	608.4005127	460.8741455	684.9558716	934.3865967	110.4381943
A0A024R1F4;A6NGU5;B5MCK8;P19440	NIDQAVTAALETR	36.00625992	35.93918991	36.09456253	35.90828705	35.98337555	Filtered	36.01602554	35.86096191	35.9467926	35.9234581	Filtered	35.80350494	Filtered	36.0497551	35.98397827	36.11524963	54.8474884	52.48317719	111.0285797	61.32870483	121.5937347	NaN	199.0625916	214.9837341	91.32396698	86.46952057	NaN	94.56123352	NaN	83.10330963	95.66230011	79.6986618
A0A024R1F4;A6NGU5;B5MCK8;P19440	GYELAHQR	11.29152489	Filtered	10.78119278	10.2496357	10.8849268	Filtered	10.77321053	10.90379333	10.69742966	11.26367664	Filtered	10.91546631	Filtered	10.82934952	11.1460495	10.99887848	49.04683685	NaN	53.04365158	71.2247467	92.04844666	NaN	78.56967926	161.8122864	77.36634064	58.49541092	NaN	72.21405029	NaN	80.80858612	73.28762054	61.19499207
A0A024R1F4;A6NGU5;B5MCK8;P19440	TAGGWAAASDSR	16.48470306	Filtered	16.30951309	15.95021057	16.4583931	Filtered	16.33889198	16.2432766	16.16189194	16.55838394	Filtered	16.02378273	Filtered	16.54096985	16.65066147	16.35666847	143.1637115	NaN	254.8077698	107.7054672	179.9642944	NaN	217.9560852	377.9258423	237.0860901	177.2627258	NaN	198.6168213	NaN	225.1066284	189.2385406	171.8173218
A0A024R1F4;A6NGU5;B5MCK8;P19440	LFQPSIQLAR	30.83893967	Filtered	Filtered	Filtered	30.86082077	Filtered	30.89332581	30.80237198	30.87508774	30.80877686	Filtered	30.85645676	Filtered	31.04986382	30.81913376	31.16051483	63.43681717	NaN	NaN	NaN	76.85668945	NaN	276.5595703	166.2629395	81.32035828	39.61262512	NaN	109.4200134	NaN	79.86216736	58.08394241	81.73876953
A0A024R1G8;A0A024R1Q4;A5PL32;B2R9E5;O14791;Q1WWL5;Q29RW7;Q2KHQ6	VTEPISAESGEQVER	18.67147064	18.37270927	18.60266876	18.30435181	18.54151154	18.37994957	18.50993347	18.43829346	18.39406967	18.61763191	18.56122398	18.16271019	18.54235077	18.85046005	18.67821884	18.58053207	226.0653534	342.3572083	732.6325684	284.8041077	344.5949097	922.1870117	209.6620483	352.1474915	338.520874	614.5186157	306.1297607	285.3807983	102.8883972	213.6654358	667.6362305	408.5502319
A0A024R1G8;A0A024R1Q4;A5PL32;B2R9E5;O14791;Q1WWL5;Q29RW7;Q2KHQ6	WWTQAQAHDLVIK	31.02412224	30.98335457	31.22916603	30.87241936	31.08586693	31.05710602	31.03596497	30.99821091	31.08153152	30.97016144	30.8689785	31.04164505	31.03592682	31.12607574	31.01229095	31.23937225	84.21951294	74.98509979	82.59546661	60.31314468	73.78336334	364.0901794	60.02500534	66.12857819	90.7712326	90.41299438	164.592041	82.2685318	50.27655029	47.16078568	73.70123291	54.02954483
A0A024R1G8;A0A024R1Q4;A5PL32;B2R9E5;O14791;Q1WWL5;Q29RW7;Q2KHQ6	KWWTQAQAHDLVIK	27.57201385	27.64025879	27.83823395	27.52935791	27.58863068	27.60478973	27.79112244	27.60984612	27.58420944	27.63486862	27.47280312	27.47267151	27.6395874	28.0274334	27.75414276	27.88296127	57.84496689	84.90581512	104.694458	43.97723389	83.26456451	176.4453735	43.30038071	72.57122803	53.1309166	65.64438629	121.7830734	77.0297699	26.80606842	88.45258331	126.5278168	61.07333755
A0A024R1G8;A0A024R1Q4;A5PL32;B2R9E5;O14791;Q1WWL5;Q29RW7;Q2KHQ6	VQQNVPSGTDTGDPQSK	11.68227386	11.45759583	11.27025223	10.7440052	11.38480663	11.32957649	11.19062424	11.32909966	11.21042633	11.6809988	11.48679733	11.2743206	11.15702343	11.26797676	11.57670879	11.37370872	40.28158188	18.3970623	25.84002495	20.90915298	29.65780258	70.15351105	18.6692524	29.19496918	30.52992821	42.37569809	6.798979759	14.40042686	15.17121315	17.35972023	47.83810806	29.59718323
A0A024R1G8;A0A024R1Q4;A5PL32;B2R9E5;O14791;Q1WWL5;Q29RW7;Q2KHQ6	ANLQSVPHASASRPR	11.7363205	11.4770937	11.19672585	Filtered	11.53454399	11.36234856	11.32712078	11.34328747	11.34157276	11.79619122	11.47439289	11.43735695	Filtered	11.34062481	11.61481285	11.53411102	45.69297028	58.4458847	43.12436676	NaN	22.85135269	127.8038101	31.98093033	37.83478165	40.05806732	61.06070709	19.04018784	63.87158966	NaN	35.9119339	171.7987213	86.89633179
A0A024R1G8;A0A024R1Q4;A5PL32;B2R9E5;O14791;Q1WWL5;Q29RW7;Q2KHQ6	LNILNNNYK	Filtered	25.62090874	25.90928268	25.50205231	Filtered	Filtered	Filtered	25.76867294	Filtered	25.73251152	25.70063972	25.60482979	Filtered	26.15697861	25.81190681	25.87688065	NaN	383.7130737	576.6204224	191.4352722	NaN	NaN	NaN	197.4367371	NaN	295.816925	153.5546417	216.9679565	NaN	171.4455414	430.7381287	263.4364014
A0A024R1G8;A0A024R1Q4;A5PL32;B2R9E5;O14791;Q1WWL5;Q29RW7;Q2KHQ6	ANLQSVPHASASR	12.62761688	Filtered	Filtered	Filtered	Filtered	Filtered	Filtered	Filtered	Filtered	Filtered	Filtered	Filtered	Filtered	Filtered	12.90236855	Filtered	9.253267288	NaN	NaN	NaN	NaN	NaN	NaN	NaN	NaN	NaN	NaN	NaN	NaN	NaN	8.09321785	NaN
A0A024R1I2;A7E2W2;A8K0L6;G5E953;Q13615	TCSVWSLLR	Filtered	37.99485779	Filtered	37.80435562	37.82375336	37.8611908	38.03705597	37.96708679	37.95999146	37.75844955	37.80078888	37.94431305	38.10877991	37.85844803	37.92263794	38.14471054	NaN	81.1167984	NaN	109.3858032	83.37734985	83.94866943	75.66377258	63.29280472	87.20358276	86.80280304	85.76143646	81.11692047	76.28155518	86.81487274	72.78464508	94.73723602
A0A024R1K5;B1AKM6;B1AKM8;B4DPS3;H0Y7P7;Q9UG56	GVTYSLESFLGPR	39.17222977	39.3736496	39.46246338	39.28146744	39.20780945	39.23187637	39.59677124	39.34852219	39.3253746	39.24620056	39.31274796	39.22749329	39.45568848	39.24794006	39.25090408	Filtered	80.1421051	114.7080994	117.4703522	121.2342606	111.4995117	133.7307587	101.7999039	91.54060364	109.7988052	145.954895	88.05770111	40.91565323	186.9417267	95.25076294	108.7515793	NaN
A0A024R1K5;B1AKM6;B1AKM8;B4DPS3;H0Y7P7;Q9UG56	NCEVEQVK	Filtered	10.26059723	Filtered	9.411513329	10.03071117	10.14580917	Filtered	10.20116901	9.853964806	10.48401737	10.22332764	10.14112282	9.917327881	10.05765438	Filtered	10.11815357	NaN	11.90569878	NaN	13.96759415	14.76586246	5.875666618	NaN	23.76528358	12.32566357	12.19599342	16.66166306	11.80061626	21.98235893	15.47293854	NaN	15.67573547
A0A024R1N1;A0A8I5KWT8	IAEFTTNLTEEEEK	27.83077812	27.86442757	28.01454926	27.66845512	27.78089333	27.77314758	27.88769531	27.78886795	27.79254532	27.86444855	27.65446854	27.64104462	27.83981323	28.17727852	27.93590164	28.05138016	10782.68848	12042.51367	10503.7627	14027.8877	13703.28613	12668.4502	9750.962891	12384.51953	13362.89258	12695.96777	15045.32617	14890.99902	10211.7793	12252.98633	14339.26465	12857.18652
A0A024R1N1;A0A8I5KWT8	KLEEEQIILEDQNCK	24.34840012	24.16957092	24.46044922	24.1354847	24.3781929	24.36806488	24.39449883	24.34389687	24.3530159	24.39814758	24.22525787	24.21997261	24.41096878	24.72161674	24.50125694	24.49192238	6256.120605	4378.557617	5552.435059	5915.584473	6041.178711	9893.899414	5147.874512	6154.224121	6774.158203	6292.084473	9434.458008	6826.22998	4065.977539	5803.354004	6139.694336	5723.558105
A0A024R1N1;A0A8I5KWT8	KLEEEQIILEDQNCK	24.35727882	24.1545105	24.4772892	24.1231041	24.36048698	24.35567093	24.41930771	24.34744453	24.34326553	24.38574409	24.21816635	24.22618294	24.4198246	24.72781563	24.50479507	24.49280167	6256.120605	4378.557617	5552.435059	5915.584473	6041.178711	9893.899414	5147.874512	6154.224121	6774.158203	6292.084473	9434.458008	6826.22998	4065.977539	5803.354004	6139.694336	5723.558105
A0A024R1N1;A0A8I5KWT8	LQQELDDLLVDLDHQR	40.10782623	40.18439865	40.3237114	40.18528748	40.11956024	40.08773804	40.46331406	40.15126038	40.15208054	40.14212418	40.21931076	40.04356384	40.26654434	40.16492844	40.07765198	40.2013588	6614.536133	5332.961426	5049.050293	5114.21582	5219.546387	7833.998535	4778.847168	5015.888672	5631.876953	4830.208008	5957.950195	7613.137207	4267.38623	5570.03418	6203.503418	5412.613281
A0A024R1N1;A0A8I5KWT8	LQQELDDLLVDLDHQR	40.08124924	40.1897049	40.33436584	40.18262482	40.10894012	40.09836578	40.47926331	40.15390015	40.15473557	40.12883377	40.22461319	40.0488739	40.25326157	40.15695953	40.08031845	40.19869232	6614.536133	5332.961426	5049.050293	5114.21582	5219.546387	7833.998535	4778.847168	5015.888672	5631.876953	4830.208008	5957.950195	7613.137207	4267.38623	5570.03418	6203.503418	5412.613281
A0A024R1N1;A0A8I5KWT8	IMGIPEEEQMGLLR	36.11965942	36.21207047	36.24251556	36.04029846	36.12601852	36.0252533	36.15600586	36.0355072	36.15328217	36.06609344	36.0072937	36.03923798	36.26470947	36.16585541	36.12927628	36.29246521	2652.625244	2493.324951	2944.043457	3367.643066	3524.042236	5051.502441	3195.381104	3106.532227	3676.370605	2800.190918	4698.151855	3258.674561	2818.008545	3109.922119	3591.436768	2858.334961
A0A024R1N1;A0A8I5KWT8	IMGIPEEEQMGLLR	33.24905396	33.16566849	33.49926376	33.18247223	33.27893829	33.17290878	33.30620193	33.24694061	33.14958954	33.1924324	33.17612076	33.18669891	33.2262764	33.34025574	33.08301544	33.38453293	2652.625244	2493.324951	2944.043457	3367.643066	3524.042236	5051.502441	3195.381104	3106.532227	3676.370605	2800.190918	4698.151855	3258.674561	2818.008545	3109.922119	3591.436768	2858.334961
A0A024R1N1;A0A8I5KWT8	IMGIPEEEQMGLLR	32.91415405	32.87062836	33.2281456	32.79441071	32.93603897	32.90710068	32.94728851	32.90671921	32.83327866	32.93188095	32.79338455	32.85712433	32.82225418	33.06914902	32.78265762	33.09481049	2652.625244	2493.324951	2944.043457	3367.643066	3524.042236	5051.502441	3195.381104	3106.532227	3676.370605	2800.190918	4698.151855	3258.674561	2818.008545	3109.922119	3591.436768	2858.334961
A0A024R1N1;A0A8I5KWT8	IMGIPEEEQMGLLR	29.08903503	29.22104073	29.39496803	28.96653366	29.08175659	29.18570518	29.16729927	29.04973412	29.06671333	29.13317871	28.99500275	28.98419571	29.1991024	29.41164017	29.24723053	29.41048431	2652.625244	2493.324951	2944.043457	3367.643066	3524.042236	5051.502441	3195.381104	3106.532227	3676.370605	2800.190918	4698.151855	3258.674561	2818.008545	3109.922119	3591.436768	2858.334961
A0A024R1N1;A0A8I5KWT8	EMEAELEDER	19.92254448	19.42183495	19.79795074	19.52624321	19.71287537	19.64172363	19.76112175	19.69742203	19.55489349	19.75709534	19.79656601	19.35814476	19.73240662	20.13886452	19.87615204	19.82645607	5533.021484	2694.072998	4803.473145	3966.683594	4334.236816	5150.100098	4864.818359	4310.74707	5123.150391	2570.578613	4166.563477	3132.091064	3880.600098	5654.109375	6232.001465	4917.344238
A0A024R1N1;A0A8I5KWT8	EMEAELEDER	14.48940468	14.18223095	14.27936363	13.96827316	14.38332272	14.16861916	14.34863567	14.32764435	14.1557045	14.4803257	14.37094593	14.05476093	14.28847218	14.41544533	14.62582111	14.24711609	5533.021484	2694.072998	4803.473145	3966.683594	4334.236816	5150.100098	4864.818359	4310.74707	5123.150391	2570.578613	4166.563477	3132.091064	3880.600098	5654.109375	6232.001465	4917.344238
A0A024R1N1;A0A8I5KWT8	NLPIYSEEIVEMYK	38.58474731	38.84462738	38.94146729	38.76848221	38.68409348	38.74806976	39.01449966	38.84619141	38.80438232	38.69331741	38.7515564	38.79155731	38.92658997	38.73751068	38.74574661	38.96794128	1260.311768	3751.935303	4388.865234	4321.356445	3920.259277	6460.279297	3482.681885	4781.428223	4651.126465	3999.789795	6174.14209	5355.251953	3799.145508	4255.305176	4399.260742	4220.880859
A0A024R1N1;A0A8I5KWT8	NLPIYSEEIVEMYK	38.53424072	38.83133698	38.96805191	38.76848984	38.64953995	38.82515717	38.97462082	38.87011719	38.78842926	38.65078354	38.74357986	38.78890228	38.96381378	38.7109108	38.70587158	38.92009735	1260.311768	3751.935303	4388.865234	4321.356445	3920.259277	6460.279297	3482.681885	4781.428223	4651.126465	3999.789795	6174.14209	5355.251953	3799.145508	4255.305176	4399.260742	4220.880859
A0A024R1N1;A0A8I5KWT8	TEMEDLMSSK	25.76970673	25.58810806	25.93763733	25.55962944	25.76766586	25.86897087	25.91409111	25.83157158	25.79273033	25.83262634	25.76621437	25.72090149	25.84539604	26.18266678	25.92547035	25.94775963	2558.088623	2405.073486	2900.408936	2687.62085	2544.405029	2221.963135	2429.176025	2307.987549	3180.635986	2231.256592	2211.817139	2128.277832	1930.027588	2461.561523	3072.033691	2439.339844
A0A024R1N1;A0A8I5KWT8	TEMEDLMSSK	16.43420601	16.1006546	16.29356575	15.9980545	16.43180847	16.13210297	16.32294083	16.24328613	16.15657425	16.52648544	16.30798912	15.99452305	16.37944031	16.46389008	16.59481621	16.33275032	2558.088623	2405.073486	2900.408936	2687.62085	2544.405029	2221.963135	2429.176025	2307.987549	3180.635986	2231.256592	2211.817139	2128.277832	1930.027588	2461.561523	3072.033691	2439.339844
A0A024R1N1;A0A8I5KWT8	TEMEDLMSSK	16.37573242	15.75771523	15.99050426	15.65783691	16.05436516	15.67491055	15.97727776	15.88710022	15.80566692	16.15439987	15.93319511	15.66493988	15.99403858	16.12099457	16.25724602	15.94734287	2558.088623	2405.073486	2900.408936	2687.62085	2544.405029	2221.963135	2429.176025	2307.987549	3180.635986	2231.256592	2211.817139	2128.277832	1930.027588	2461.561523	3072.033691	2439.339844
A0A024R1N1;A0A8I5KWT8	TEMEDLMSSK	9.966057777	9.733350754	9.364949226	8.793969154	9.455714226	9.562829018	9.439691544	9.676654816	9.329483032	9.89307785	9.66677475	9.584612846	9.41661644	9.554396629	9.862901688	9.543067932	2558.088623	2405.073486	2900.408936	2687.62085	2544.405029	2221.963135	2429.176025	2307.987549	3180.635986	2231.256592	2211.817139	2128.277832	1930.027588	2461.561523	3072.033691	2439.339844
A0A024R1N1;A0A8I5KWT8	LTEMETLQSQLMAEK	35.61641312	35.63964844	35.74191666	35.55831528	35.64936447	35.44494247	35.64736938	35.49502945	35.59413528	35.57339859	35.48528671	35.44553375	35.7321434	35.69979095	35.59679794	35.77590561	2708.147461	1544.51355	2641.095947	2943.788086	2974.117676	2136.530518	2011.159668	2583.806885	2457.622803	2974.803955	2370.160156	2590.403564	1502.21167	2774.532471	2822.561279	2509.459473
A0A024R1N1;A0A8I5KWT8	LTEMETLQSQLMAEK	32.764431	32.66507339	33.04650879	32.70581818	32.75441742	32.8051796	32.8613472	32.81015015	32.69684219	32.64657593	32.71542358	32.77915192	32.74429703	32.81575012	32.62760162	32.9238205	2708.147461	1544.51355	2641.095947	2943.788086	2974.117676	2136.530518	2011.159668	2583.806885	2457.622803	2974.803955	2370.160156	2590.403564	1502.21167	2774.532471	2822.561279	2509.459473
A0A024R1N1;A0A8I5KWT8	LTEMETLQSQLMAEK	30.05036926	30.03083229	30.45732498	29.91727066	30.30088425	29.93437004	29.99047661	30.07223701	30.3018322	30.14236641	29.98564529	29.98014069	30.15254402	30.22674942	30.3150177	30.49952316	2708.147461	1544.51355	2641.095947	2943.788086	2974.117676	2136.530518	2011.159668	2583.806885	2457.622803	2974.803955	2370.160156	2590.403564	1502.21167	2774.532471	2822.561279	2509.459473
A0A024R1N1;A0A8I5KWT8	LTEMETLQSQLMAEK	26.45637512	26.20306969	26.4994812	26.18787766	26.37462616	26.48392868	26.5823288	26.36675453	26.47138977	26.50603485	26.28547478	26.39165878	26.19447708	26.8588028	26.40213394	26.68228722	2708.147461	1544.51355	2641.095947	2943.788086	2974.117676	2136.530518	2011.159668	2583.806885	2457.622803	2974.803955	2370.160156	2590.403564	1502.21167	2774.532471	2822.561279	2509.459473
A0A024R1N1;A0A8I5KWT8	NFINNPLAQADWAAK	36.33672714	36.41052628	36.41704178	36.26802826	36.34576035	36.21841049	36.41827774	36.22066879	36.38365173	36.25923538	36.22171783	36.24568939	36.52705765	36.35103226	36.33304596	36.50980759	5379.265137	6243.723633	5428.728516	7711.859863	7399.563965	10501.97461	6656.30957	7588.366699	7850.685547	6709.355957	11025.44922	8125.206543	6352.211426	6901.01123	7330.800781	6080.520996
A0A024R1N1;A0A8I5KWT8	VEDMAELTCLNEASVLHNLK	36.68759155	36.78538132	36.78391266	36.65874863	36.70731354	36.63045502	36.78245163	36.62737656	36.80361176	36.61011505	36.5699234	36.65246201	36.98431015	36.67266846	36.77436447	36.91649246	3384.763916	3385.660645	3619.937988	3536.203125	3531.418457	5458.200684	2550.83667	3660.593506	3832.896484	3021.064941	4794.546875	3156.873779	3023.714355	2792.560059	3872.55957	3665.087402
A0A024R1N1;A0A8I5KWT8	VEDMAELTCLNEASVLHNLK	33.46878815	33.40665436	33.70571136	33.38627625	33.49333191	33.41657639	33.53398132	33.45870209	33.32679749	33.40950012	33.43040466	33.35326385	33.41415024	33.52542114	33.27085114	33.56705475	3384.763916	3385.660645	3619.937988	3536.203125	3531.418457	5458.200684	2550.83667	3660.593506	3832.896484	3021.064941	4794.546875	3156.873779	3023.714355	2792.560059	3872.55957	3665.087402
A0A024R1N1;A0A8I5KWT8	EQLEEEEEAK	12.76503563	12.46060181	12.3768816	11.88261604	12.4863987	12.40180111	12.34528065	12.40924168	12.27197647	12.74521065	12.55362701	12.39964867	12.26642799	12.39864731	12.64891052	12.44321823	6434.252441	5118.195801	5479.625	6529.335449	7381.790527	9868.658203	5390.189453	6616.812988	7435.363281	6124.027832	9130.130859	7124.901367	5822.336426	6596.25	8217.4375	7336.331543
A0A024R1N1;A0A8I5KWT8	LQEMEGTVK	14.53371525	14.27172089	14.31567955	13.99662971	14.4276228	14.19697285	14.34242821	14.34536171	14.20266914	14.54854393	14.37806034	14.11766338	14.27695751	14.43315887	14.62760162	14.29936886	3800.42334	3284.204102	4320.370605	3857.422363	3896.299072	4135.821289	3292.856445	2502.343262	3729.156494	2139.823242	4695.04834	2927.322266	3065.69043	2900.025146	3721.278564	2995.662109
A0A024R1N1;A0A8I5KWT8	LQEMEGTVK	9.487623215	9.342627525	8.947658539	8.416544914	9.059679985	9.164116859	8.974549294	9.312519073	8.856363297	9.449133873	9.228068352	9.18850708	8.964734077	9.099805832	9.485445976	9.115021706	3800.42334	3284.204102	4320.370605	3857.422363	3896.299072	4135.821289	3292.856445	2502.343262	3729.156494	2139.823242	4695.04834	2927.322266	3065.69043	2900.025146	3721.278564	2995.662109
A0A024R1N1;A0A8I5KWT8	LDPHLVLDQLR	33.76826477	33.79915237	34.06365204	33.77084732	33.90447235	33.78533936	33.89998627	33.80344009	33.74853516	33.79682159	33.78569794	33.72987366	33.82532883	33.92329788	33.69261551	33.96751404	1521.936401	5525.195801	5403.735352	5882.343262	4541.092285	11865.56641	6934.722656	5285.673828	4636.093262	4018.905273	11211.33789	7447.545898	7094.485352	6279.007324	9085.774414	7021.053711
A0A024R1N1;A0A8I5KWT8	IAQLEEQLDNETK	25.3558979	25.19023895	25.4813385	25.12179184	25.31657028	25.44987488	25.45242882	25.37258148	25.36832809	25.36830902	25.29925919	25.26727676	25.40504074	25.73163605	25.45298767	25.49934769	4986.459961	6195.616699	6868.964844	6197.171387	6409.695313	8022.581055	5267.201172	7048.234863	6653.350098	5620.91748	6338.430664	7435.724609	4901.227539	6478.667969	8000.273438	7093.086426
A0A024R1N1;A0A8I5KWT8	VKPLLQVSR	18.05822182	17.80994034	17.9149971	17.60082817	17.93099976	17.65248299	17.92861938	17.80379677	17.72239304	18.00445938	17.8204689	17.57350731	17.9079361	18.14682579	18.08086395	17.94881439	6137.242188	6108.669434	6583.435059	6672.557617	4762.426758	4053.268555	7109.53125	7162.944824	5831.369629	4389.369141	1672.553833	7157.183594	6143.494141	7740.594727	8427.526367	5250.737793
A0A024R1N1;A0A8I5KWT8	LEVNLQAMK	27.89633179	27.88214684	28.04555511	27.68086243	27.80924225	27.82274818	27.92667198	27.79064369	27.82356453	27.90077019	27.67484474	27.66406631	27.87880898	28.19235229	27.95627594	28.09302902	2746.341553	1668.59314	2287.98584	1624.024414	2098.072754	7911.635742	2082.987061	1647.959595	2377.775391	1925.694214	2906.01709	2216.87085	8052.965332	1613.662109	2060.507324	1906.57373
A0A024R1N1;A0A8I5KWT8	LEVNLQAMK	20.51086998	20.38511848	20.41553497	20.17041779	20.34637451	20.28322601	20.41321182	20.36023331	20.18580246	20.38526535	20.37164688	19.94378853	20.44034195	20.79630089	20.58145523	20.38292885	2746.341553	1668.59314	2287.98584	1624.024414	2098.072754	7911.635742	2082.987061	1647.959595	2377.775391	1925.694214	2906.01709	2216.87085	8052.965332	1613.662109	2060.507324	1906.57373
A0A024R1N1;A0A8I5KWT8	KLVWVPSDK	22.96180344	22.67403793	22.90085602	22.64781761	22.90649414	22.75808525	22.94123077	22.82429123	22.75366783	22.89715576	22.75086975	22.53839684	22.95509148	23.30833054	23.08000946	22.88696671	3844.208008	5097.166504	5071.390625	5189.195313	4634.189941	7319.069336	5012.691895	5073.777344	5020.695313	5155.995605	8452.53418	6879.925293	4304.850586	5462.023926	6180.398438	5860.085938
A0A024R1N1;A0A8I5KWT8	NMDPLNDNIATLLHQSSDK	36.45545197	36.52924728	36.5304718	36.40535355	36.5177002	36.37966537	36.5423317	36.35533905	36.54224396	36.40718842	36.34310532	36.40431595	36.72024155	36.48571396	36.50758362	36.66575241	1781.240601	1747.78125	2040.992188	2335.785156	2351.986572	3092.846191	1844.752686	2274.523193	2290.163574	2050.075195	4666.243652	2546.540039	2273.252441	2650.299316	2578.820557	2314.90918
A0A024R1N1;A0A8I5KWT8	NMDPLNDNIATLLHQSSDK	34.73838806	34.62319946	34.80792999	34.61376953	34.73920441	34.56150055	34.73470306	34.60090637	34.56726837	34.63139343	34.59130478	34.51953888	34.70256424	34.73937988	34.5751152	34.80745697	1781.240601	1747.78125	2040.992188	2335.785156	2351.986572	3092.846191	1844.752686	2274.523193	2290.163574	2050.075195	4666.243652	2546.540039	2273.252441	2650.299316	2578.820557	2314.90918
A0A024R1N1;A0A8I5KWT8	ALEQQVEEMK	22.361063	22.01736259	22.22569656	22.23044205	22.29774094	22.12530518	22.36178207	22.24219322	22.09443283	22.30709839	22.16609573	21.88698196	22.42343521	22.81383514	22.606884	22.23308563	4143.825195	1568.610474	2110.760498	1515.847656	1623.711792	3308.300293	3627.425537	1201.668701	3279.563965	1245.146729	3414.839844	2336.728271	3075.018066	1687.410767	2161.291504	1792.902832
A0A024R1N1;A0A8I5KWT8	ALEQQVEEMK	15.00596333	14.69085217	14.85188675	14.57252407	14.95575047	14.64793015	14.90507317	14.83359146	14.72282028	15.02894783	14.90076637	14.55275059	14.88475323	15.05689812	15.18768501	14.827425	4143.825195	1568.610474	2110.760498	1515.847656	1623.711792	3308.300293	3627.425537	1201.668701	3279.563965	1245.146729	3414.839844	2336.728271	3075.018066	1687.410767	2161.291504	1792.902832
A0A024R1N1;A0A8I5KWT8	KQELEEICHDLEAR	26.8860817	26.89868927	27.19764519	26.75585175	26.80964661	26.97750282	27.07859802	26.96927834	26.88780594	26.91193771	26.86676598	26.80280113	26.89530563	27.33635521	27.01257515	27.14393616	2080.168701	1991.94458	1765.11499	2279.244873	2553.603271	3078.471191	1620.377319	2583.80957	2219.592285	2650.369629	2835.060059	2646.244873	2036.736206	2265.654785	2571.430176	2129.694336
A0A024R1N1;A0A8I5KWT8	KQELEEICHDLEAR	26.88697624	26.89955711	27.16397476	26.79661179	26.8238163	26.91192627	27.0422802	26.94623947	26.9126091	26.91544724	26.87295723	26.76116562	26.87758636	27.28408432	27.02941322	27.12355614	2080.168701	1991.94458	1765.11499	2279.244873	2553.603271	3078.471191	1620.377319	2583.80957	2219.592285	2650.369629	2835.060059	2646.244873	2036.736206	2265.654785	2571.430176	2129.694336
A0A024R1N1;A0A8I5KWT8	HSQAVEELAEQLEQTK	32.29485321	32.22469711	32.62473297	32.22816467	32.37255859	32.39405823	32.43690109	32.38840866	32.30433655	32.24609375	32.26973724	32.38658905	32.31193161	32.40996933	32.24840546	32.52067566	651.4442749	1592.937622	2161.362305	1718.712646	1719.766602	3046.632813	2033.119263	2460.3125	1574.648438	1399.31543	2620.834717	2199.097412	1655.41626	1830.043945	2215.008545	1862.739624
A0A024R1N1;A0A8I5KWT8	HSQAVEELAEQLEQTK	32.33561325	32.20696259	32.6096611	32.22639084	32.3601532	32.40823364	32.45373535	32.40259171	32.29990387	32.23899841	32.25202942	32.36886597	32.32610703	32.44275665	32.2280426	32.50827026	651.4442749	1592.937622	2161.362305	1718.712646	1719.766602	3046.632813	2033.119263	2460.3125	1574.648438	1399.31543	2620.834717	2199.097412	1655.41626	1830.043945	2215.008545	1862.739624
A0A024R1N1;A0A8I5KWT8	ALEEAMEQK	15.53845119	15.2392807	15.39234161	15.08639812	15.52277374	15.18319798	15.43774319	15.36872196	15.29267216	15.57221413	15.43335247	15.10933304	15.41993904	15.53359032	15.70685387	15.37587547	1882.12793	2125.803467	2648.898438	2542.85791	2287.978516	2234.009033	1519.873535	1476.692871	2366.663086	1544.882813	1452.416504	1190.994629	1046.99292	1779.400024	1958.155151	1836.136353
A0A024R1N1;A0A8I5KWT8	ALEEAMEQK	9.357383728	9.196444511	8.796129227	8.270346642	8.932094574	9.039179802	8.86025238	9.190220833	8.71814537	9.318867683	9.121709824	9.084778786	8.834487915	8.990834236	9.365846634	8.971469879	1882.12793	2125.803467	2648.898438	2542.85791	2287.978516	2234.009033	1519.873535	1476.692871	2366.663086	1544.882813	1452.416504	1190.994629	1046.99292	1779.400024	1958.155151	1836.136353
A0A024R1N1;A0A8I5KWT8	TDLLLEPYNK	30.12301636	30.15664673	30.36783409	29.95536041	30.13697815	30.12400818	30.11893845	30.03858185	30.16714859	30.14857292	29.88014412	30.03683853	30.12685585	30.30205345	30.19363213	30.36213303	3401.490967	1381.417358	3764.202637	1916.782593	3484.417236	6252.380371	4964.260254	3613.64917	3543.742432	2383.23999	3835.759521	2995.885254	2399.904297	3199.522217	3547.87085	3352.514893
A0A024R1N1;A0A8I5KWT8	LQVELDNVTGLLSQSDSK	37.62063599	37.75562668	37.75153351	37.57308578	37.61374664	37.59273911	37.74200439	37.6321373	37.63298798	37.52718353	37.52702332	37.60941315	37.81907654	37.56333923	37.57711029	37.7937851	2538.716553	3151.039063	3102.086182	2567.913574	2301.339844	4631.079102	2796.70166	3101.5979	2511.698975	1495.189819	3435.001221	3882.804443	2842.720215	1896.325562	2981.82959	3166.538574
A0A024R1N1;A0A8I5KWT8	MEDSVGCLETAEEVKR	23.37114716	23.13919449	23.42185974	23.2034111	23.4673481	23.2711525	23.41974258	23.37714386	23.31448746	23.44473076	23.18946838	23.15501022	23.49730492	23.77625084	23.61166382	23.44799805	868.3979492	772.4924927	718.0258789	941.7907715	882.0106812	990.9338379	715.1957397	886.1849365	813.9420776	828.6828613	1322.741943	1123.069824	611.7814941	872.9636841	899.277832	955.6080322
A0A024R1N1;A0A8I5KWT8	MEDSVGCLETAEEVKR	21.43854141	21.12423325	21.39634514	21.25762749	21.35389519	21.22952271	21.47666168	21.41821671	21.14006615	21.33417511	21.32612991	20.94607925	21.45580482	21.94463348	21.62610054	21.40112114	868.3979492	772.4924927	718.0258789	941.7907715	882.0106812	990.9338379	715.1957397	886.1849365	813.9420776	828.6828613	1322.741943	1123.069824	611.7814941	872.9636841	899.277832	955.6080322
A0A024R1N1;A0A8I5KWT8	MEDSVGCLETAEEVKR	23.39240265	23.12324333	23.44844246	23.1927681	23.45138931	23.28975677	23.44899368	23.35057068	23.31980324	23.41815186	23.15493011	23.14438057	23.49198532	23.79484177	23.6116581	23.42138481	868.3979492	772.4924927	718.0258789	941.7907715	882.0106812	990.9338379	715.1957397	886.1849365	813.9420776	828.6828613	1322.741943	1123.069824	611.7814941	872.9636841	899.277832	955.6080322
A0A024R1N1;A0A8I5KWT8	DMFQETMEAMR	37.81201172	37.896492	37.98278046	37.81767654	37.83970642	37.94890594	37.97058487	37.91658401	37.95201874	37.75579834	37.79548645	37.90179443	38.10878754	37.86644363	37.89604187	38.11280441	414.8694763	438.7954102	771.22229	942.5710449	1182.281616	294.970459	889.5731812	1221.888062	1029.556152	772.2660522	537.3016357	538.6118164	751.5586548	837.6931152	1457.518066	938.5916138
A0A024R1N1;A0A8I5KWT8	DMFQETMEAMR	31.32536316	31.20484924	31.54905701	31.1736908	31.34723282	31.34239388	31.27341843	31.26758385	31.36149025	31.28998756	31.13833237	31.33224487	31.3238945	31.42738342	31.28427887	31.49276543	414.8694763	438.7954102	771.22229	942.5710449	1182.281616	294.970459	889.5731812	1221.888062	1029.556152	772.2660522	537.3016357	538.6118164	751.5586548	837.6931152	1457.518066	938.5916138
A0A024R1N1;A0A8I5KWT8	DMFQETMEAMR	22.53209114	22.2149868	21.85711861	21.73164558	22.51130486	22.32557678	21.90284538	22.43976784	22.31862068	22.4780941	21.84005737	21.43867874	22.5731678	22.37615013	22.73535347	22.44130325	414.8694763	438.7954102	771.22229	942.5710449	1182.281616	294.970459	889.5731812	1221.888062	1029.556152	772.2660522	537.3016357	538.6118164	751.5586548	837.6931152	1457.518066	938.5916138
A0A024R1N1;A0A8I5KWT8	DMFQETMEAMR	31.32802963	31.19688034	31.55437851	31.16307068	31.35786629	31.22810364	31.26278496	31.29680824	31.34820747	31.26871872	31.10377884	31.35616684	31.33185959	31.40875816	31.28428078	31.51668549	414.8694763	438.7954102	771.22229	942.5710449	1182.281616	294.970459	889.5731812	1221.888062	1029.556152	772.2660522	537.3016357	538.6118164	751.5586548	837.6931152	1457.518066	938.5916138
A0A024R1N1;A0A8I5KWT8	DMFQETMEAMR	31.28550339	31.17296028	31.61020279	31.1923027	31.37381172	31.23607635	31.28404999	31.30212212	31.34820747	31.26871872	30.81405449	31.3588295	31.32921219	31.41140747	31.28693962	31.5618782	414.8694763	438.7954102	771.22229	942.5710449	1182.281616	294.970459	889.5731812	1221.888062	1029.556152	772.2660522	537.3016357	538.6118164	751.5586548	837.6931152	1457.518066	938.5916138
A0A024R1N1;A0A8I5KWT8	TELEDTLDSTAAQQELR	30.76535416	30.74061203	30.97297287	30.64030457	30.82449341	30.77715492	30.73739052	30.71819878	30.8361187	30.76978493	30.55713081	30.7722683	30.7824707	30.89921951	30.7881279	30.99128151	2333.962158	1877.402954	2415.993164	2884.316895	2836.436279	3345.203613	2105.313232	2804.338135	3075.856445	2453.163086	2520.163818	2188.155029	1984.10022	2291.01123	2682.234863	2344.977295
A0A024R1N1;A0A8I5KWT8	TFHIFYYLLSGAGEHLK	40.75638199	40.90473175	41.02816772	40.91891479	40.95159149	40.83999634	41.2793808	40.87162018	41.06908798	40.95815659	41.00606918	40.79325104	41.22079086	41.04476929	40.96832657	40.97753525	2084.553223	358.7154541	771.4237061	288.5271912	534.55896	3698.657959	1220.481934	555.3562622	324.2522278	517.1318359	2772.754883	1857.084473	525.085022	814.7866821	1803.13562	1455.782837
A0A024R1N1;A0A8I5KWT8	TFHIFYYLLSGAGEHLK	40.80776978	40.91892242	41.06359863	40.95967102	40.92588043	40.80368805	41.26963425	40.89379883	41.04072952	40.9324646	41.01758194	40.81008911	41.21635437	41.02704239	40.9506073	41.01828766	2084.553223	358.7154541	771.4237061	288.5271912	534.55896	3698.657959	1220.481934	555.3562622	324.2522278	517.1318359	2772.754883	1857.084473	525.085022	814.7866821	1803.13562	1455.782837
A0A024R1N1;A0A8I5KWT8	LEEEQIILEDQNCK	27.61808205	27.64380646	27.83114433	27.4691124	27.56825066	27.57644653	27.69360542	27.59212112	27.5691433	27.65967941	27.46835899	27.43634033	27.59529495	27.99377441	27.72047806	27.84396744	769.7376099	847.2354736	683.5327148	1057.324219	1061.038208	1023.52948	626.5715942	1073.351318	1029.23645	961.4914551	1290.625854	1197.849243	762.7615356	990.6442871	1153.064331	985.8828735
A0A024R1N1;A0A8I5KWT8	LEEEQIILEDQNCK	27.62251091	27.70937538	27.85417938	27.51341629	27.56471252	27.57555008	27.72198105	27.6284771	27.59749031	27.65082169	27.44621468	27.44075966	27.62097931	27.97694206	27.72224808	27.84574318	769.7376099	847.2354736	683.5327148	1057.324219	1061.038208	1023.52948	626.5715942	1073.351318	1029.23645	961.4914551	1290.625854	1197.849243	762.7615356	990.6442871	1153.064331	985.8828735
A0A024R1N1;A0A8I5KWT8	IIGLDQVAGMSETALPGAFK	41.00090408	41.07485199	41.16637039	41.02257538	40.96487808	40.8878479	41.21559906	40.91954803	41.10098648	40.93955231	40.96354294	40.83843994	41.19684982	41.01819611	40.96300888	40.95096207	569.5759277	975.2935791	764.8077393	2227.425537	2064.10083	1683.949219	2217.27124	2421.001709	2701.810791	1436.901733	1654.97876	809.9630127	2132.564453	1898.678345	3009.211182	1718.322998
A0A024R1N1;A0A8I5KWT8	MEDSVGCLETAEEVK	26.62117004	26.60446548	26.84501076	26.458992	26.5633297	26.65411186	26.72059441	26.6379261	26.59631538	26.63363647	26.51676941	26.47939301	26.59848976	27.01031303	26.72109604	26.84178162	675.9498291	710.8703003	557.4567871	979.4228516	1096.740723	1257.733887	494.0094604	921.684082	994.3550415	786.7597656	1170.899292	891.8840332	724.6834717	853.8567505	1077.539185	754.5548706
A0A024R1N1;A0A8I5KWT8	MEDSVGCLETAEEVK	24.40607834	24.25639725	24.54201889	24.21171761	24.45710754	24.43895149	24.45474625	24.43337631	24.41325378	24.47702026	24.3147316	24.30682945	24.47654343	24.8084507	24.56682777	24.56279755	675.9498291	710.8703003	557.4567871	979.4228516	1096.740723	1257.733887	494.0094604	921.684082	994.3550415	786.7597656	1170.899292	891.8840332	724.6834717	853.8567505	1077.539185	754.5548706
A0A024R1N1;A0A8I5KWT8	VEAQLQELQVK	25.32931137	25.2115078	25.4175415	25.07924843	25.24745178	25.30104065	25.38863945	25.28488159	25.28062439	25.29655457	25.22216034	25.13703156	25.35187531	25.65721512	25.3731575	25.40897369	1249.960449	913.812561	2525.186279	1170.828857	1178.722778	1694.204712	2166.674316	1442.554077	2103.025391	1158.357178	1153.80127	1255.355591	989.9335938	1934.256714	2219.583252	1595.84375
A0A024R1N1;A0A8I5KWT8	EQLEEEEEAKHNLEK	15.95752811	15.59726334	16.01883316	15.70479393	16.10132408	15.63149929	16.01628494	15.85697746	15.79945469	16.14554024	15.9190197	15.51786709	16.13934135	16.19720078	16.26431274	15.99962139	1443.766235	993.2024536	1422.224365	1252.303467	957.5876465	1397.147583	2054.378906	1118.080322	947.144165	1532.170044	1887.213501	2328.665039	671.7866821	1757.272583	1379.99231	1882.542236
A0A024R1N1;A0A8I5KWT8	QLEEAEEEAQR	14.11900711	13.80921364	13.90098381	13.58727169	14.01029587	13.79559422	13.96765327	13.92800999	13.7853651	14.09934998	13.98724842	13.69767761	13.85162735	14.02115631	14.21550179	13.86610794	1823.099609	1590.5896	1683.033325	1634.845703	1566.064575	1822.924805	1080.467285	1482.522827	1450.807007	1291.81311	1374.887939	1207.589233	832.8141479	1003.339355	1288.407104	997.1884155
A0A024R1N1;A0A8I5KWT8	KMEDSVGCLETAEEVKR	21.22677994	20.88325882	21.16862679	21.04047012	21.14214134	21.0389576	21.25938034	21.19579887	20.94425774	21.10909653	21.09305573	20.7368145	21.23871994	21.74351883	21.40369034	21.17607689	566.2022095	616.3348389	595.4476318	672.5847168	643.1934814	911.574707	580.1640625	715.7243652	603.1035156	718.2655029	903.3474121	874.2675781	455.59375	641.3475342	729.09198	748.772583
A0A024R1N1;A0A8I5KWT8	KMEDSVGCLETAEEVKR	18.45171547	18.07312584	18.40420151	18.01285553	18.31640625	18.20806503	18.3565979	18.22381592	18.16901207	18.43244362	18.39731026	18.02271652	18.38641357	18.63073349	18.47961044	18.4432106	566.2022095	616.3348389	595.4476318	672.5847168	643.1934814	911.574707	580.1640625	715.7243652	603.1035156	718.2655029	903.3474121	874.2675781	455.59375	641.3475342	729.09198	748.772583
A0A024R1N1;A0A8I5KWT8	KMEDSVGCLETAEEVK	23.63960457	23.38902664	23.65045166	23.42136383	23.67997551	23.61137009	23.66964912	23.61370277	23.614851	23.69193268	23.49515152	23.46067429	23.73394012	24.02078247	23.8110199	23.7297821	410.623291	305.253418	363.6158752	344.4003601	372.2095642	719.4407349	364.3655701	341.0003967	500.7173462	282.4429016	419.5379944	371.2869873	349.7414856	387.1713867	395.5429688	332.85495
A0A024R1N1;A0A8I5KWT8	KMEDSVGCLETAEEVK	20.99730301	20.62969017	20.93117905	20.752491	20.88868713	20.77227974	20.98203087	20.91051483	20.69350624	20.84507942	20.85287476	20.49664116	20.96133995	21.43162537	21.12900734	20.93332291	410.623291	305.253418	363.6158752	344.4003601	372.2095642	719.4407349	364.3655701	341.0003967	500.7173462	282.4429016	419.5379944	371.2869873	349.7414856	387.1713867	395.5429688	332.85495
A0A024R1N1;A0A8I5KWT8	KMEDSVGCLETAEEVK	23.58732605	23.43509102	23.69651031	23.44085884	23.71541595	23.52985001	23.65725327	23.63054466	23.58384514	23.70344162	23.47741699	23.45093536	23.76672363	24.0402832	23.84380531	23.72268867	410.623291	305.253418	363.6158752	344.4003601	372.2095642	719.4407349	364.3655701	341.0003967	500.7173462	282.4429016	419.5379944	371.2869873	349.7414856	387.1713867	395.5429688	332.85495
A0A024R1N1;A0A8I5KWT8	VISGVLQLGNIVFK	41.87448883	41.89805603	41.95498657	41.87236023	41.87043762	41.84382629	41.94564819	41.85694122	41.96146774	41.83447266	41.84506607	41.83440399	41.99355316	41.91598892	41.91374588	41.86708832	378.3071594	667.8093262	870.9144287	640.6127319	603.602417	2744.350586	1051.754517	798.4857788	751.2137451	619.7711792	1522.955933	1238.22998	1161.209595	1107.179932	1423.511597	1126.380859
A0A024R1N1;A0A8I5KWT8	QAQQERDELADEIANSSGK	24.03742027	23.74429703	24.14414978	23.85372543	24.1655674	24.05973816	24.1074295	24.05410385	24.10051346	24.17753029	23.92489815	23.95951462	24.17971611	24.43721581	24.26467514	24.19944572	909.1054077	932.9819946	1068.602661	767.2449341	897.0159302	1029.485352	1037.515625	993.7769165	874.5181885	981.7426147	1470.799927	1513.450684	797.1783447	1018.93512	1135.497437	1069.162476
A0A024R1N1;A0A8I5KWT8	ANLQIDQINTDLNLER	34.34677124	34.27402115	34.49870682	34.27511215	34.38473511	34.19111633	34.37499619	34.25174713	34.21014404	34.2796669	34.24480438	34.1863327	34.31360626	34.39289474	34.20209122	34.42912292	1186.342163	663.1446533	972.460144	1026.989014	945.5952148	1442.769653	766.1564331	897.7752686	1263.954224	909.8903809	949.8637085	1201.095215	1069.544067	933.2079468	950.0563354	821.8099976
A0A024R1N1;A0A8I5KWT8	THEAQIQEMR	12.58686447	12.27448654	12.17486	11.68593216	12.29213047	12.2184	12.13264465	12.18331623	12.06732178	12.55382347	12.36225319	12.19496727	12.10162735	12.19125271	12.43888569	12.27837753	404.1364746	466.5169373	457.081543	489.0314331	429.7119141	621.3753052	364.1689758	521.5428467	520.7602539	461.9308167	586.6395264	528.3237915	372.7078247	481.5333862	612.6132202	439.7848206
A0A024R1N1;A0A8I5KWT8	THEAQIQEMR	8.24798584	8.124263763	7.665421009	7.174339771	7.820026398	7.969735622	7.806738377	8.189703941	7.643352985	8.166820526	8.033605576	8.004681587	7.717226982	7.940029144	8.291087151	7.838096619	404.1364746	466.5169373	457.081543	489.0314331	429.7119141	621.3753052	364.1689758	521.5428467	520.7602539	461.9308167	586.6395264	528.3237915	372.7078247	481.5333862	612.6132202	439.7848206
A0A024R1N1;A0A8I5KWT8	KANLQIDQINTDLNLER	31.00108719	30.94701576	31.18215942	30.8520546	31.03094101	31.03407669	30.99432755	30.95924377	31.03457832	30.94441605	30.83532143	31.0079689	31.01552773	31.07912064	30.92543983	31.19505882	1250.11145	444.4656067	606.6907349	652.487854	905.3717041	808.34375	1386.600464	923.0990601	1088.787842	625.477478	1239.211548	1432.682495	570.7611694	876.899292	601.6627808	780.298584
A0A024R1N1;A0A8I5KWT8	DKADFCIIHYAGK	25.37361526	25.31161308	25.6425972	25.16608238	25.38478661	25.58722878	25.66418839	25.47801399	25.40996933	25.39401627	25.39940071	25.42320824	25.55832672	25.79987144	25.52386856	25.68196487	251.5667114	665.6185303	583.2603149	399.1195679	630.4544067	1250.838257	271.0597534	748.7648315	394.7662964	285.5704956	381.8430176	358.04422	107.8328247	103.0664978	113.2641754	234.3941498
A0A024R1N1;A0A8I5KWT8	DKADFCIIHYAGK	25.36386871	25.29920959	25.577034	25.1457119	25.37504768	25.5668354	25.59860611	25.46826172	25.42414665	25.38159943	25.4056015	25.40547943	25.53794861	25.80872917	25.52741051	25.65893555	251.5667114	665.6185303	583.2603149	399.1195679	630.4544067	1250.838257	271.0597534	748.7648315	394.7662964	285.5704956	381.8430176	358.04422	107.8328247	103.0664978	113.2641754	234.3941498
A0A024R1N1;A0A8I5KWT8	DELADEIANSSGK	25.69263077	25.55620766	25.8499279	25.49584198	25.67731667	25.81580925	25.80510902	25.73588562	25.68639565	25.69972992	25.67051506	25.58533096	25.74705505	26.076334	25.77376747	25.86005974	737.9823608	960.2271118	1398.657471	871.7694092	650.7003174	324.7407837	1019.108582	660.2263794	1077.110718	437.8660583	428.7726135	319.563385	1128.030884	677.4403687	930.6638794	812.3834839
A0A024R1N1;A0A8I5KWT8	RGDLPFVVPR	28.17279243	28.17717361	28.32995605	27.9679184	28.12024307	28.09125519	28.22436905	28.06442261	28.12923431	28.21443176	27.95923996	27.95643806	28.15261841	28.49274635	28.2858696	28.41463661	415.8941956	468.7949219	582.5926514	576.477356	463.4725647	1112.479004	670.9869995	455.1572571	534.3099976	578.4433594	957.0030518	1019.836731	696.935791	987.6224365	1145.44104	824.114502
A0A024R1N1;A0A8I5KWT8	KLEGDSTDLSDQIAELQAQIAELK	42.16241455	42.16476059	42.17924881	42.19490051	42.16376877	42.16631699	42.16449738	42.17943954	42.19628143	42.13305283	42.14896393	42.18082809	42.19643021	42.18003082	42.180439	42.14978027	543.6470947	517.8250122	656.8632202	639.4123535	615.5419312	529.0915527	384.2622375	629.930481	646.7144165	527.7711182	463.2253418	500.1140442	421.563324	511.8998718	758.9450684	502.5022888
A0A024R1N1;A0A8I5KWT8	DVLLQVDDER	27.13774872	27.04399109	27.2658596	26.93305016	27.01617432	27.13611603	27.21331596	27.10128593	27.04906273	27.12898445	27.03068161	26.88165665	27.09376717	27.51357269	27.18444443	27.27595329	775.9654541	405.6738586	1171.944092	226.5636444	230.2155151	510.406311	995.9351196	163.6418304	620.8279419	260.6731873	160.3190308	135.143158	385.5623169	327.1216125	298.1451416	538.397522
A0A024R1N1;A0A8I5KWT8	KVEAQLQELQVK	21.84345245	21.59025192	21.73749733	21.57747841	21.77753258	21.59988022	21.80449677	21.75134468	21.57170868	21.76834679	21.64603806	21.33502579	21.82094002	22.25919914	21.96720123	21.70501709	327.7678833	424.7946777	346.3664551	467.6257019	455.1218567	529.5274048	326.6899109	441.295105	477.4853516	437.9628906	539.4797363	499.8476257	297.521698	378.0489502	467.7130737	436.17453
A0A024R1N1;A0A8I5KWT8	RHEMPPHIYAITDTAYR	22.38405228	22.0696373	22.29657173	22.19234467	22.37132263	22.25736427	22.43798828	22.35028648	22.26368332	22.34076881	22.14660263	21.93130493	22.55545807	22.8528347	22.57409286	22.362463	270.3040161	113.0563583	174.3958588	103.1355057	118.2252884	375.8134766	313.0677185	163.5061035	14.69111919	150.8830414	485.4745483	253.0544281	10.66606808	182.6858215	212.9251251	126.3610306
A0A024R1N1;A0A8I5KWT8	RHEMPPHIYAITDTAYR	22.3672142	22.0581131	22.27441788	22.13564491	22.36511421	22.27509689	22.59658813	22.29623795	Filtered	22.48605728	22.15369034	21.89586067	Filtered	22.88117981	22.54397392	22.30840874	270.3040161	113.0563583	174.3958588	103.1355057	118.2252884	375.8134766	313.0677185	163.5061035	14.69111919	150.8830414	485.4745483	253.0544281	10.66606808	182.6858215	212.9251251	126.3610306
A0A024R1N1;A0A8I5KWT8	LQLQEQLQAETELCAEAEELR	39.06946182	39.45695496	39.34638214	39.28767014	39.1050415	39.13970947	39.39558792	39.20854187	39.30499649	39.17266846	39.2471199	39.12469482	39.37144852	39.23549271	39.16403961	39.28778839	205.8609009	207.4357452	288.9482422	241.276947	273.9779358	2211.55249	505.8019104	324.8501282	294.624176	271.9628601	398.7571106	193.1229553	257.6212769	192.1047974	295.8124084	153.3144836
A0A024R1N1;A0A8I5KWT8	ITDVIIGFQACCR	33.43600845	33.39513397	33.6383667	33.31892776	33.44993591	33.3651886	33.45858765	33.39404297	33.3285675	33.35278702	33.3258667	33.32579803	33.36277008	33.50060654	33.26731491	33.5794487	505.0283203	291.7539368	420.6813965	337.11203	302.059845	409.6447754	510.8649902	320.0128174	260.2274475	352.0213623	644.3500366	455.599823	207.5708771	375.1358032	334.181488	402.3436279
A0A024R1N1;A0A8I5KWT8	REQEVNILK	16.3048439	16.03773499	16.18280602	15.82086277	16.27056503	15.90969467	16.16163635	16.04746246	16.05376053	16.32538223	16.16268539	15.79074192	16.16238403	16.25212669	16.40962029	16.16883469	326.0271301	308.2125244	354.9472046	319.8572388	365.3559265	401.4940186	271.8843079	351.4687805	311.3606567	326.2350464	445.8807983	334.7362061	281.1562195	311.3391724	365.7808228	299.8919067
A0A024R1N1;A0A8I5KWT8	EQEVNILK	20.96717834	20.68463898	20.90903091	20.67187309	20.85855484	20.6571064	20.75521278	20.79268265	20.69260979	20.84686089	20.74567604	20.49044991	20.87274361	21.13035393	21.16533279	20.95103836	878.0047607	625.2921143	861.677002	215.4079895	279.5328674	396.4075928	370.9046021	169.2536011	445.2571716	169.5257721	116.48452	105.353157	127.8937836	127.8794937	217.4499664	63.58108139
A0A024R1N1;A0A8I5KWT8	QACVLMIK	21.93207932	21.70545006	21.8447094	21.55178452	21.84488678	21.76292038	21.85322762	21.76552391	21.6656189	21.81706047	21.71868134	21.39969254	21.8218174	22.23349571	22.03718948	21.87071228	268.250824	120.6424561	259.5731506	114.7847137	124.1262054	145.9657593	193.5518494	122.1740417	218.6250305	160.7031708	160.9892426	132.1415253	166.3677063	117.8280945	134.2116394	131.5391998
A0A024R1N1;A0A8I5KWT8	QACVLMIK	25.22564125	25.06531143	25.31124878	24.93305588	25.16505814	25.22395325	25.29028511	25.19184303	25.13975716	25.20352364	25.11584282	24.97222137	25.24025345	25.52698898	25.25090981	25.31864166	268.250824	120.6424561	259.5731506	114.7847137	124.1262054	145.9657593	193.5518494	122.1740417	218.6250305	160.7031708	160.9892426	132.1415253	166.3677063	117.8280945	134.2116394	131.5391998
A0A024R1N1;A0A8I5KWT8	DFSALESQLQDTQELLQEENR	42.16065216	42.16297531	42.17747879	42.17980194	42.16197586	42.16188431	42.16271591	42.16702271	42.19716644	42.13129425	42.13391113	42.1631012	42.194664	42.16231537	42.17865372	42.14801025	184.6352692	268.9723816	317.3464355	422.4698792	311.1295776	506.4719238	225.758667	371.1731567	289.6835022	333.9112854	239.6554413	248.7867126	221.7314911	232.9586487	412.4228516	279.6029053
A0A024R1N1;A0A8I5KWT8	QTLENERGELANEVK	20.76961517	20.29030991	20.75397301	20.58592796	20.63969612	20.60305977	20.79949951	20.73597336	20.45515442	20.6306839	20.67832756	20.23439217	20.685812	21.27038574	20.88004875	20.73214531	355.76297	171.3293457	251.7264862	255.6429138	181.4890442	283.2290649	410.51651	168.5088043	189.8275604	246.9641418	391.7018738	482.039032	129.9194641	285.6741943	244.848877	321.5819702
A0A024R1N1;A0A8I5KWT8	EMEAELEDERK	15.67224121	15.34119034	15.59793282	15.29990387	15.72832298	15.35684681	15.62998295	15.53440762	15.44772053	15.75648975	15.57778358	15.23251915	15.68660355	15.81623077	15.93904209	15.60268593	176.3043518	226.5712891	206.3213501	246.0514984	210.9026184	517.7786255	196.4055023	245.6576843	209.4530029	238.1279602	304.9657898	288.9484558	133.2603302	214.526001	242.9284821	217.2398682
A0A024R1N1;A0A8I5KWT8	EEVGEEAIVELVENGK	40.58628082	40.63627625	40.78360748	40.65043259	40.57410812	40.49710083	40.8966217	40.56856155	40.66773605	40.62058258	40.63927841	40.49286652	40.7689209	40.64868546	40.53243256	40.61068344	104.6729965	106.8522186	118.3928375	111.8962097	116.446785	207.9830627	74.1282196	163.6653137	133.4068298	113.3801117	103.0346375	94.96725464	78.77035522	94.42385101	122.4731598	72.50366974
A0A024R1N1;A0A8I5KWT8	EEVGEEAIVELVENGK	40.58892441	40.63095856	40.81019592	40.57600403	40.57942581	40.52368164	40.8966217	40.57917786	40.65710068	40.59400558	40.66319656	40.49551392	40.76094437	40.62477112	40.53509521	40.58675766	104.6729965	106.8522186	118.3928375	111.8962097	116.446785	207.9830627	74.1282196	163.6653137	133.4068298	113.3801117	103.0346375	94.96725464	78.77035522	94.42385101	122.4731598	72.50366974
A0A024R1N1;A0A8I5KWT8	YEILTPNSIPK	30.01581192	30.00159073	30.22335815	29.8242321	30.03244019	30.06728745	30.02768135	29.96325874	29.99881172	30.04401588	29.84204483	29.97748756	30.05154228	30.23472404	30.07312775	30.26289558	211.1621552	65.44398499	116.1511765	97.33574677	174.688858	266.2286377	491.9251404	165.4602661	173.0948792	140.6761475	264.1348572	257.776825	166.4357605	231.8562469	207.9102631	226.2774811
A0A024R1N1;A0A8I5KWT8	QIATLHAQVADMK	20.54188538	20.24065399	20.49703979	20.29444885	20.40399742	20.282341	20.51864243	20.43910789	20.2407341	20.38437843	20.38670921	20.00137901	20.48465347	20.92301559	20.63904762	20.4458313	30.44798851	27.45513535	26.92824554	27.00345612	28.34284019	181.5998993	51.43672562	21.04297638	29.52225685	29.64370728	111.2406616	55.78378677	117.2580643	86.34042358	78.76657104	63.69784164
A0A024R1N1;A0A8I5KWT8	QIATLHAQVADMK	20.58353615	20.28232384	20.48020554	20.2590065	20.42704201	20.33461761	20.54700089	20.44622612	20.23187828	20.43134117	20.4549427	20.00580215	20.47844887	20.93009567	20.6248703	20.47419357	30.44798851	27.45513535	26.92824554	27.00345612	28.34284019	181.5998993	51.43672562	21.04297638	29.52225685	29.64370728	111.2406616	55.78378677	117.2580643	86.34042358	78.76657104	63.69784164
A0A024R1N1;A0A8I5KWT8	QIATLHAQVADMK	15.39492512	15.18344593	15.29399395	14.96678925	15.3765974	15.01840687	15.27558899	15.08698654	15.15706635	15.43920517	15.24985886	14.87803459	15.22585773	15.37413025	15.39056206	15.26690388	30.44798851	27.45513535	26.92824554	27.00345612	28.34284019	181.5998993	51.43672562	21.04297638	29.52225685	29.64370728	111.2406616	55.78378677	117.2580643	86.34042358	78.76657104	63.69784164
A0A024R1N1;A0A8I5KWT8	HSQAVEELAEQLEQTKR	29.96440887	29.98475647	30.20651436	29.84726906	30.07938385	30.06374931	30.03742409	29.90388489	30.13879776	30.09363556	29.81723404	30.02709389	30.13039017	30.21256828	30.11210823	30.28593636	181.9880981	112.704483	176.066864	99.98132324	120.9547958	284.5448914	242.4371796	122.2006302	132.7319946	161.760025	261.4598694	233.7023926	262.3513184	189.4128418	145.4247894	166.4354095
A0A024R1N1;A0A8I5KWT8	ALELDSNLYR	29.47267342	29.48506737	29.68024445	29.2970314	29.49995995	29.40718269	29.46056747	29.38817024	29.49025726	29.52482986	29.21118927	29.34928131	29.5296669	29.69959641	29.57514	29.76761246	79.3154068	59.62393188	125.1865845	62.11034775	65.11254883	260.8498535	311.3813171	49.36511612	70.98190308	83.67681885	200.8208618	306.8888245	170.6041412	235.3391418	418.6256714	301.7299805
A0A024R1N1;A0A8I5KWT8	MQQNIQELEEQLEEEESAR	36.55645752	36.57444382	36.62353897	36.48774719	36.55493164	36.45941162	36.59815216	36.46963882	36.60071564	36.46566391	36.38562775	36.50532913	36.81329346	36.55216217	36.60070038	36.75081253	147.1140747	100.3226929	130.5519104	143.1078796	153.5401306	222.4096222	125.0178299	136.2785492	149.7170105	128.7897339	233.9124908	174.2655182	158.7665558	208.9092255	148.0857849	134.7928314
A0A024R1N1;A0A8I5KWT8	DVLLQVDDERR	23.13103867	22.85920143	23.04084396	22.79314041	23.07839394	22.90873146	23.09453392	22.99618149	22.93351746	23.04247093	22.88022232	22.71557999	23.0844326	23.44307709	23.24655533	23.07216072	75.28588104	142.7175751	138.3675995	137.9451294	121.8365555	119.7095718	134.3771973	113.3539276	121.3524017	165.832077	214.5015564	207.5250549	106.7311401	149.6563416	174.2744751	186.679306
A0A024R1N1;A0A8I5KWT8	NKHEAMITDLEER	19.78876114	19.24818039	19.66151237	19.32065201	19.48339081	19.44149017	19.68579483	19.51843834	19.46897125	19.56484604	19.59887886	19.22968292	19.60659409	20.04227257	19.69184303	19.74318886	35.49035645	23.37184906	61.03750229	38.99458313	34.44386673	174.1899872	51.58686829	50.83525085	38.46858215	73.69831085	164.4315948	106.1036758	58.53237534	66.24958038	90.32833862	65.08184052
A0A024R1N1;A0A8I5KWT8	NKHEAMITDLEER	15.18937302	14.82374096	15.01402092	15.34332561	15.76906776	15.37633991	15.18962002	14.95586491	15.47785378	15.19108677	15.56272888	14.74425983	15.64761734	15.24829388	15.36576653	14.98425484	35.49035645	23.37184906	61.03750229	38.99458313	34.44386673	174.1899872	51.58686829	50.83525085	38.46858215	73.69831085	164.4315948	106.1036758	58.53237534	66.24958038	90.32833862	65.08184052
A0A024R1N1;A0A8I5KWT8	KMQQNIQELEEQLEEEESAR	34.78800964	34.65953827	34.84957504	34.73780823	34.80485535	34.62176895	34.8401413	34.65849304	34.65142822	34.73418045	34.7020607	34.57979202	34.84520721	34.81822205	34.67523193	34.86771393	119.3344269	158.9011383	101.2770996	113.4196014	68.14289856	239.5085449	127.7745438	88.03268433	76.77667999	111.5694809	269.1571045	295.1643982	71.84770966	151.0561676	112.031311	147.1687012
A0A024R1N1;A0A8I5KWT8	IAQLEEELEEEQGNTELINDR	34.63383484	34.5292244	34.77247238	34.57302094	34.65059662	34.47817993	34.67268753	34.53091812	34.46007538	34.56406784	34.51599503	34.4495163	34.60068893	34.66139984	34.48918915	34.71884155	155.2946167	123.786644	140.5828094	130.7136688	137.1034851	113.9701691	138.5679016	117.7139969	116.7102661	113.6182556	125.5163956	96.04000854	99.84549713	148.5774536	152.2942352	127.6930237
A0A024R1N1;A0A8I5KWT8	LKDVLLQVDDER	26.54852867	26.45469475	26.74047279	26.31988335	26.4561367	26.59470558	26.60803223	26.50412369	26.47847557	26.53704262	26.38290977	26.35621071	26.50723648	26.88183594	26.59526825	26.7053299	20.49181557	20.64946556	22.3438015	32.36959839	27.59011459	84.58002472	134.4419556	25.64562798	31.14408493	25.71733475	200.3999786	253.9648438	183.2488861	317.1691589	368.4364929	241.1053925
A0A024R1N1;A0A8I5KWT8	IRELESQISELQEDLESER	37.26710892	37.36489868	37.38473511	37.2381897	37.22834778	37.27898407	37.33265305	37.31583405	37.41494751	37.14970779	37.15218353	37.35422134	37.58251953	37.28955078	37.35651016	37.52785492	124.3688126	81.30020142	97.4492569	84.50485229	89.42459869	104.8305435	97.66274261	80.54283905	98.56165314	138.6828156	104.6774826	200.414856	40.57456589	124.9845352	91.10614777	115.2215195
A0A024R1N1;A0A8I5KWT8	ELESQISELQEDLESER	38.24806595	38.41225433	38.48251343	38.29085541	38.2224884	38.35027313	38.52091217	38.39780045	38.40922546	38.1677742	38.29259872	38.36431503	38.52346802	38.27315903	38.302742	38.54878235	81.81438446	85.90982819	89.92810822	90.04280853	91.32955933	184.5749512	113.4728851	105.0886383	105.8977509	97.86849213	120.5910034	99.39012146	70.66726685	76.33188629	78.92467499	68.62919617
A0A024R1N1;A0A8I5KWT8	KKVEAQLQELQVK	18.26646042	18.01819801	18.24026871	17.89940262	18.23754883	18.14781189	18.25912666	18.08915329	18.01039314	18.23397446	18.26796913	17.86678886	18.31287193	18.50669861	18.35557938	18.28195763	13.19553566	20.02429581	28.914217	21.06742096	12.02110672	20.30106544	23.45526695	21.713274	6.991897106	23.93639374	27.70399284	41.92877579	14.54667664	26.33526802	30.67737389	29.08293152
A0A024R1N1;A0A8I5KWT8	RALEQQVEEMK	18.30903053	17.96769714	18.32534981	17.91268158	18.27210236	18.17173576	18.30964661	18.11573792	18.09813118	18.26055145	18.32377625	17.98107338	18.39792442	18.51467323	18.40873146	18.49990845	17.50785065	13.2244215	14.31653881	20.0818367	15.24290371	18.86639214	23.68870926	21.51433945	11.55165958	19.31350708	29.85579109	27.45558548	12.36084557	13.4126482	24.62460136	26.88938904
A0A024R1N1;A0A8I5KWT8	NAEQYKDQADK	7.845721722	7.817728996	7.33219862	6.811893463	7.470933437	7.655190945	7.476242065	7.901731968	7.272973061	7.854935169	7.727049828	7.684819221	7.344230175	7.617538452	Filtered	7.454446316	6.690538406	10.53039074	4.317513943	4.16185379	5.157439709	7.233384132	9.779761314	11.2124691	6.095172405	4.631437778	9.523619652	12.21206284	3.502436638	8.822870255	NaN	9.223874092
A0A024R1N1;A0A8I5KWT8	ELEDATETADAMNR	20.93707275	20.60401535	20.86825562	20.71351624	20.81512642	20.7173481	20.89253998	20.85559082	20.61730576	20.82205582	20.81123543	20.41514397	20.86654282	21.33151245	21.05016136	20.86244965	3849.142578	3481.984863	5338.400391	4345.507813	4247.433594	7858.206055	3097.096924	5576.733398	3907.865723	5350.90625	4473.145996	4007.616455	2720.651611	3551.741699	4270.181152	5181.824707
A0A024R1N1;A0A8I5KWT8	ELEDATETADAMNR	15.05203629	14.76084709	14.89263153	14.59998512	15.02572441	14.70729446	14.93785667	14.89029598	14.76626492	15.0723505	14.94151497	14.59887981	14.94147587	15.06311131	15.19654083	14.87084389	3849.142578	3481.984863	5338.400391	4345.507813	4247.433594	7858.206055	3097.096924	5576.733398	3907.865723	5350.90625	4473.145996	4007.616455	2720.651611	3551.741699	4270.181152	5181.824707
A0A024R1N1;A0A8I5KWT8	ELEDATETADAMNR	15.04052258	14.74135208	Filtered	14.58314896	14.99827671	Filtered	14.9449501	Filtered	14.7680378	Filtered	14.90608025	14.5927124	14.96715736	15.08614159	15.21957874	Filtered	3849.142578	3481.984863	5338.400391	4345.507813	4247.433594	7858.206055	3097.096924	5576.733398	3907.865723	5350.90625	4473.145996	4007.616455	2720.651611	3551.741699	4270.181152	5181.824707
A0A024R1N1;A0A8I5KWT8	QEEEMMAK	11.80719852	11.5665617	11.32872391	10.75729656	11.42201805	11.44386673	11.25179291	11.44605827	11.21839237	11.78466797	11.53730869	11.47104549	11.2287941	11.36898232	11.67771244	11.4401722	170.4895172	258.0356445	129.0179596	90.97038269	72.76423645	236.0787354	80.92632294	195.7116089	140.5612793	113.4084473	102.1504517	122.8159637	89.27416992	62.71919632	88.62208557	71.71855164
A0A024R1N1;A0A8I5KWT8	QEEEMMAK	7.835101604	Filtered	7.273712158	6.838494301	7.433701038	7.554193497	7.338021755	7.853881836	7.259679794	7.783172607	7.697801113	7.663553715	Filtered	7.598930836	7.941968441	7.438513756	170.4895172	258.0356445	129.0179596	90.97038269	72.76423645	236.0787354	80.92632294	195.7116089	140.5612793	113.4084473	102.1504517	122.8159637	89.27416992	62.71919632	88.62208557	71.71855164
A0A024R1N1;A0A8I5KWT8	QEEEMMAK	7.824463367	Filtered	7.268392563	6.825192451	Filtered	7.580769539	7.335362911	7.864514351	7.278300285	7.791143417	7.70045948	7.61570549	7.485097885	7.543120861	7.963230133	Filtered	170.4895172	258.0356445	129.0179596	90.97038269	72.76423645	236.0787354	80.92632294	195.7116089	140.5612793	113.4084473	102.1504517	122.8159637	89.27416992	62.71919632	88.62208557	71.71855164
A0A024R1N1;A0A8I5KWT8	SMEAEMIQLQEELAAAER	42.16597748	42.16830826	42.18279266	42.19844818	42.16730881	42.167202	42.16802216	42.18297195	42.21577072	42.13659668	42.15253067	42.18436813	42.21593475	42.18356705	42.18399429	42.15333176	46.85836792	75.78578186	97.41432953	140.1717377	103.9704971	92.14761353	236.4024048	177.2701721	60.65657425	82.91292572	187.6805725	125.8281403	146.1199188	47.12564087	77.79187012	65.04740906
A0A024R1N1;A0A8I5KWT8	SMEAEMIQLQEELAAAER	Filtered	38.87740326	38.9795723	38.78265381	38.70359421	38.77819824	39.04735184	38.88694763	38.83450699	38.68621445	38.78433609	38.84294891	38.97000122	38.74636078	38.757267	38.97148132	46.85836792	75.78578186	97.41432953	140.1717377	103.9704971	92.14761353	236.4024048	177.2701721	60.65657425	82.91292572	187.6805725	125.8281403	146.1199188	47.12564087	77.79187012	65.04740906
A0A024R1N1;A0A8I5KWT8	SMEAEMIQLQEELAAAER	Filtered	38.88006592	38.97956848	38.78265381	38.70624924	38.77022552	39.04999924	38.89758682	38.83184814	Filtered	38.79231644	38.82965469	38.97531509	38.74636459	38.75992584	38.97413254	46.85836792	75.78578186	97.41432953	140.1717377	103.9704971	92.14761353	236.4024048	177.2701721	60.65657425	82.91292572	187.6805725	125.8281403	146.1199188	47.12564087	77.79187012	65.04740906
A0A024R1N1;A0A8I5KWT8	SGFEPASLKEEVGEEAIVELVENGK	41.27558136	41.41602707	Filtered	41.60035324	41.35387039	41.20503235	41.50886154	41.2925415	41.48478317	41.36044312	41.29666519	41.13971329	41.51680374	41.40184402	41.34929657	41.30269623	149.1117401	238.122345	NaN	174.3105316	200.0312805	371.7948608	214.5479889	189.8566589	242.1492462	215.4154358	336.8683777	275.9291687	217.3081818	203.0928497	217.4383698	210.3842621
A0A024R1N1;A0A8I5KWT8	FLSNGHVTIPGQQDK	22.51259613	22.15559959	22.43302155	22.21183395	22.46257019	22.27419853	22.47609138	22.47079086	22.26459122	22.44265175	22.22989082	22.00399208	22.40482712	Filtered	22.66004372	22.39257431	54.72715378	84.96865082	129.5223999	86.80483246	62.97988892	122.0811768	56.51012421	92.98686218	82.10641479	63.10735321	86.22374725	67.00273895	37.94557571	NaN	78.41070557	59.65378571
A0A024R1N1;A0A8I5KWT8	QSACNLEK	Filtered	8.634614944	8.130608559	7.610247135	8.30110836	8.488082886	8.210820198	8.636343002	8.103269577	8.631978989	8.551992416	8.530954361	8.163762093	8.346693039	8.721674919	8.279409409	NaN	1.850722313	8.284806252	6.760973454	19.11574554	12.78792286	11.9070282	54.88356781	16.02500916	8.86343956	8.050625801	5.00143671	6.151144981	2.600833893	5.384174347	11.01447964
A0A024R1N1;A0A8I5KWT8	VSHLLGINVTDFTR	34.11909103	34.02508545	34.26831818	34.01281357	34.11982346	34.00860596	34.17910385	34.0346756	33.96648788	34.0599556	34.04363632	33.94784164	34.0753212	34.15985489	33.92652893	34.22000885	791.2344971	1897.189331	1166.408203	2033.561035	1165.528442	1433.648926	828.848999	1118.270752	1150.586304	1117.850586	1669.329956	1678.272949	1567.912109	2665.238525	1454.458496	1231.263184
A0A024R1N1;A0A8I5KWT8	VSHLLGINVTDFTR	34.12440872	Filtered	34.28693771	Filtered	34.14374161	34.01657867	34.18973541	34.04530334	33.99306107	34.06260681	34.07819748	33.9850502	Filtered	Filtered	33.94247437	34.21735764	791.2344971	1897.189331	1166.408203	2033.561035	1165.528442	1433.648926	828.848999	1118.270752	1150.586304	1117.850586	1669.329956	1678.272949	1567.912109	2665.238525	1454.458496	1231.263184
A0A024R1N1;A0A8I5KWT8	QELEEICHDLEAR	29.89174271	29.96259689	30.12854576	29.80651283	30.0093956	29.7810688	29.8850441	29.81262207	30.00767136	30.00769234	29.62496376	29.86935425	30.01787758	30.1399231	30.08464622	30.18936157	116.0959778	139.3821106	75.10350037	64.29475403	83.57829285	65.94736481	76.99219513	179.6433411	139.94104	115.3490601	61.84801483	71.68271637	73.35984039	85.98926544	99.10394287	68.40717316
A0A024R1N1;A0A8I5KWT8	QELEEICHDLEAR	Filtered	Filtered	30.15512848	29.83043289	30.02534485	29.81829262	29.94883347	Filtered	Filtered	Filtered	29.64622307	29.88265228	30.04180336	30.11068726	30.11122894	30.17341042	116.0959778	139.3821106	75.10350037	64.29475403	83.57829285	65.94736481	76.99219513	179.6433411	139.94104	115.3490601	61.84801483	71.68271637	73.35984039	85.98926544	99.10394287	68.40717316
A0A024R1N1;A0A8I5KWT8	HEMPPHIYAITDTAYR	24.78443527	24.41942978	24.66254044	24.28170395	24.52179146	24.63918495	24.67093277	24.53531647	24.65867043	24.71976852	24.42459869	24.46724319	24.63158226	24.89172363	24.6474514	24.69125938	402.3479614	636.0508423	828.1069946	683.4458008	843.0194092	1246.796387	643.6731567	755.5151978	607.9006958	384.9567566	1072.015381	940.9950562	601.4349365	570.3460083	953.2054443	690.4597168
A0A024R1N1;A0A8I5KWT8	HEMPPHIYAITDTAYR	23.32506371	23.14627457	23.3465538	23.10150909	23.35215759	23.22775078	23.38428116	23.29919434	23.29233742	23.32157135	23.14340973	23.07970047	23.45655441	23.70890427	23.5230484	23.35935783	402.3479614	636.0508423	828.1069946	683.4458008	843.0194092	1246.796387	643.6731567	755.5151978	607.9006958	384.9567566	1072.015381	940.9950562	601.4349365	570.3460083	953.2054443	690.4597168
A0A024R1N1;A0A8I5KWT8	HEMPPHIYAITDTAYR	24.64885521	24.4672699	24.72634888	24.29235458	24.55634499	24.59930611	24.71878242	24.5751915	24.66132736	24.65332222	24.44054222	24.45660782	24.63158989	24.99007416	24.68467903	24.73910141	402.3479614	636.0508423	828.1069946	683.4458008	843.0194092	1246.796387	643.6731567	755.5151978	607.9006958	384.9567566	1072.015381	940.9950562	601.4349365	570.3460083	953.2054443	690.4597168
A0A024R1N1;A0A8I5KWT8	HEMPPHIYAITDTAYR	23.30115318	Filtered	Filtered	Filtered	Filtered	Filtered	Filtered	Filtered	23.1780529	Filtered	23.13277817	23.00794601	Filtered	Filtered	Filtered	Filtered	402.3479614	636.0508423	828.1069946	683.4458008	843.0194092	1246.796387	643.6731567	755.5151978	607.9006958	384.9567566	1072.015381	940.9950562	601.4349365	570.3460083	953.2054443	690.4597168
A0A024R1N1;A0A8I5KWT8	DLEAHIDSANK	Filtered	15.41914463	15.75032997	15.29814053	15.82223701	Filtered	Filtered	15.54592228	15.45127106	15.78395557	15.60260391	15.26795197	15.65292931	15.79053211	15.91069412	Filtered	NaN	763.3109741	37.25024796	773.3876343	38.92912674	NaN	NaN	915.8213501	911.5363159	861.638855	2166.35376	1007.269165	1332.102051	831.6033325	998.1799927	NaN
A0A024R1N1;A0A8I5KWT8	HEAMITDLEER	18.32765579	17.9916153	18.6788578	17.90470886	18.25349617	18.11591148	18.23786926	18.09712601	18.06358337	18.27118111	18.29719925	17.89602852	18.67170143	18.46151161	18.37418175	18.33511353	99.20205688	137.1210175	153.4531555	89.45796204	156.4275665	199.2851715	84.09640503	91.03340149	138.6436157	120.0407791	110.1757507	117.1419983	137.7403259	120.4512329	137.4708252	111.6713028
A0A024R1N1;A0A8I5KWT8	HEAMITDLEER	Filtered	Filtered	Filtered	22.64338493	Filtered	Filtered	22.89959717	22.83580589	Filtered	Filtered	22.72250748	22.46482277	22.98255539	23.26935196	23.07024765	22.83735085	99.20205688	137.1210175	153.4531555	89.45796204	156.4275665	199.2851715	84.09640503	91.03340149	138.6436157	120.0407791	110.1757507	117.1419983	137.7403259	120.4512329	137.4708252	111.6713028
A0A024R1N1;A0A8I5KWT8	VMQEQGTHPK	6.359846592	Filtered	5.713348389	5.493335724	5.937164783	6.001803398	5.766949654	6.258738995	5.701991081	6.19101572	6.161224365	6.116317749	5.75703764	6.019827366	6.323016644	5.840844631	38.29404068	NaN	22.97655106	4.487884521	5.456227303	48.86761856	5.446420193	24.36745453	4.772598267	12.47393894	12.21263885	6.905818462	4.420260429	3.633454561	11.6528616	3.853604555
A0A024R1N1;A0A8I5KWT8	VMQEQGTHPK	Filtered	Filtered	Filtered	4.278575897	4.655805588	Filtered	Filtered	4.788903236	Filtered	Filtered	4.829501152	4.734117985	4.54227972	4.571171761	4.754729271	4.583482265	38.29404068	NaN	22.97655106	4.487884521	5.456227303	48.86761856	5.446420193	24.36745453	4.772598267	12.47393894	12.21263885	6.905818462	4.420260429	3.633454561	11.6528616	3.853604555
A0A024R1N1;A0A8I5KWT8	NMDPLNDNIATLLHQSSDKFVSELWK	42.22179031	Filtered	Filtered	42.26490784	42.21250534	42.21507263	42.21055603	42.23082733	Filtered	42.1871109	42.21363831	42.23753738	Filtered	42.22079849	42.22649765	42.20383072	15.03939438	NaN	NaN	15.39299774	3.633432388	10.67902279	19.17180252	8.97474575	NaN	13.91482353	17.38947868	14.35186195	NaN	13.73389149	8.436044693	14.74237347
A0A024R1N1;A0A8I5KWT8	NTNPNFVR	15.06886959	Filtered	14.38573456	14.1463747	14.54281616	14.16064739	14.2768631	Filtered	14.33380413	Filtered	14.97695923	Filtered	14.49314404	14.60416031	15.23464203	Filtered	175.6056213	NaN	277.5786743	115.7861404	142.1685028	414.3960266	133.6695251	NaN	152.2406464	NaN	96.7141571	NaN	72.53285217	52.14364624	63.86736298	NaN
A0A024R1N1;A0A8I5KWT8	IAQLEEQLDNETKER	24.26423264	24.06945419	24.39756584	Filtered	Filtered	Filtered	24.33958626	24.24108887	Filtered	Filtered	24.19690704	24.18099976	Filtered	24.6879406	Filtered	Filtered	267.1352844	188.3351288	307.6786804	NaN	NaN	NaN	90.21029663	116.5174789	NaN	NaN	97.25161743	79.36348724	NaN	95.6646347	NaN	NaN
A0A024R1N1;A0A8I5KWT8	ADFCIIHYAGK	27.89988518	Filtered	Filtered	Filtered	Filtered	Filtered	27.74945259	27.92973709	Filtered	Filtered	27.81127357	27.45229149	Filtered	27.95392227	Filtered	27.82537079	174.9831085	NaN	NaN	NaN	NaN	NaN	125.0564117	86.11392975	NaN	NaN	192.649704	228.1857758	NaN	181.3549652	NaN	138.7103271
A0A024R1R7;B3KM22;F6V107;Q53HE0;Q9NRD5	AFGDVFSVIGVR	41.29153061	41.37880707	41.45433426	41.33189011	41.33261108	Filtered	41.49557877	41.28457642	41.44755936	41.28601837	41.29666519	41.22743225	41.50086212	41.3699379	41.34133148	41.35320282	52.71806335	54.98428726	92.44735718	88.40524292	99.32206726	NaN	97.79871368	113.5243454	109.0060272	112.948494	99.91984558	131.3311005	46.53819656	114.6051407	84.68262482	113.5599213
A0A024R1S5;O00178	LVLVSPTSEQYDSLLR	36.20027542	36.29534531	36.29922485	36.14486313	36.20931625	36.13511276	36.29511642	36.11348343	36.24454498	36.15735626	36.08791733	36.12252808	36.39059067	36.19865799	36.22052765	36.36789322	321.778595	355.9513245	282.3256531	382.577301	307.4952087	214.1862946	256.252594	241.84552	377.3866272	341.803833	254.5597076	266.1469421	223.9278107	398.381897	215.2564697	297.8751221
A0A024R1S5;O00178	VGDNDFLEVR	29.1909256	29.44253159	Filtered	29.11095428	29.32453156	29.11745834	29.27717209	29.19680786	29.31748772	29.3494091	29.05170631	29.1472187	29.34620857	29.59858894	29.41823959	29.515028	246.4665985	199.4610443	NaN	225.0647125	161.9517822	305.1161499	247.4295197	171.256958	215.6055145	244.4276276	237.8746185	194.432663	193.1923828	188.3125458	224.4386139	178.4559631
A0A024R1S5;O00178	DDVIVTASNFSSER	29.003088	29.13776016	29.32230759	28.98159409	29.07023621	Filtered	29.08661652	28.98771286	29.03924751	29.14026833	28.94361877	28.91421509	29.10781479	29.59415627	29.2489872	29.34315491	95.39788055	53.01947021	105.0370712	56.14605713	58.34427261	NaN	101.193718	55.83084488	87.70108795	66.06833649	58.23521805	49.14479065	60.60635376	58.29759979	54.43370056	76.54324341
A0A024R1S5;O00178	LLQTTNNSPMNSKPQQIK	17.47700882	Filtered	17.40286446	17.10202789	17.42681503	17.21743965	17.40317917	17.23584747	17.22070694	17.48697853	17.41997528	17.04540825	17.48618317	17.66388321	17.54477119	17.43409348	33.02758789	NaN	21.8951683	32.3409996	46.69661331	21.03474808	31.39684105	30.38398361	49.84146881	57.09672546	32.89821625	34.81275177	21.16273117	28.01945114	30.17280197	36.85273361
A0A024R1S5;O00178	KIPVLVQSK	17.86418724	17.6317997	17.38869476	Filtered	Filtered	17.25907707	Filtered	Filtered	Filtered	Filtered	17.63970947	17.03919792	17.51720047	Filtered	17.7804966	17.50761986	163.7249298	140.3609772	53.88053894	NaN	NaN	112.8740387	NaN	NaN	NaN	NaN	107.1299362	57.53868866	125.7441025	NaN	31.29631042	75.82408905
A0A024R1T5;P09543	MDLVTYFGK	35.8352623	35.85324097	35.96078873	35.76120377	35.85757828	35.68238449	35.88756943	35.7165451	35.82890701	35.77639771	35.70684433	35.68030548	35.9749527	35.88140488	35.81298065	35.99475861	491.9631042	689.4204102	882.2070923	664.0587158	702.5952759	986.1237793	901.7214355	742.4326172	695.4959106	677.9296265	646.5087891	655.4298706	376.3099976	612.4980469	800.0979004	637.125
A0A024R1T5;P09543	MDLVTYFGK	31.5849762	31.58673096	31.81664658	31.48384094	31.67606354	Filtered	31.64467239	31.63085175	31.59985733	31.57087708	31.53613853	31.62906265	31.58889389	31.68434525	31.52793694	31.79760742	491.9631042	689.4204102	882.2070923	664.0587158	702.5952759	986.1237793	901.7214355	742.4326172	695.4959106	677.9296265	646.5087891	655.4298706	376.3099976	612.4980469	800.0979004	637.125
A0A024R1T5;P09543	LSPTDNLPR	19.9907856	19.73464775	19.86085129	19.57585716	19.75983429	19.63553619	19.87186623	19.82416916	19.5407486	19.77215195	19.82225037	19.35460854	19.79265022	20.25761414	19.99490356	19.86278152	874.12323	428.0561218	532.0764771	640.5569458	387.1637573	335.7139282	1022.788208	602.5698242	563.7658081	333.5512695	352.7710266	289.6634521	294.5958862	925.3250732	721.6362915	770.4785156
A0A024R1T5;P09543	APGAEEYAQQDVLK	23.76895142	23.61405945	23.85952377	23.60386848	23.84919357	23.73540688	23.83628464	23.80418396	23.76286125	23.82396698	23.63512993	23.58470917	23.86334991	24.19001007	23.98823357	23.87244225	339.1599121	444.2226563	404.6174927	478.1585083	498.7735291	393.2841187	414.5046692	451.1047363	397.1075745	419.5999451	457.1427002	453.7160645	266.3470459	427.9559021	350.4078064	397.1300964
A0A024R1T5;P09543	NQWQLSADDLK	30.17440033	30.19739723	30.44314575	30.02270317	30.26810074	30.16477966	30.1969223	30.12185478	30.26638794	30.23983955	29.9368782	30.11746597	30.18886948	30.38799477	Filtered	30.45610237	173.9433289	187.4766388	237.7533264	156.8822021	161.9019928	342.8847351	328.9844666	190.9227905	207.7098541	133.21138	227.1590729	152.8024139	179.7524567	223.7727203	NaN	208.3957367
A0A024R1T5;P09543	LDEDLAAYCR	24.85441399	24.69408226	24.96378708	24.63354683	24.87623596	Filtered	24.953619	24.86049652	24.83762741	24.87216187	24.7870121	24.72859955	24.90358353	25.21158218	24.96201897	25.00578499	333.0531006	144.6556854	166.0058899	107.5178146	173.8018799	NaN	268.1022949	143.5834351	177.1776276	157.7913361	114.3645172	135.9744263	330.4935303	191.2865753	138.2559052	146.0548248
A0A024R1T5;P09543	GEEVGELSR	14.99444771	14.67933464	14.73938179	Filtered	14.98409843	Filtered	14.88558388	Filtered	Filtered	Filtered	14.97429848	Filtered	14.84931564	Filtered	15.12567234	Filtered	210.7610016	46.45219803	94.255867	NaN	76.65968323	NaN	164.3848724	NaN	NaN	NaN	51.13463593	NaN	30.83244324	NaN	63.82252884	NaN
A0A024R1X5;Q53F78	VTIQELTAPLLTTAQAK	40.86623764	40.96675873	41.07158661	40.91714478	40.8487854	40.81430817	41.13673019	40.88848877	40.96365356	40.87133026	40.85014343	40.76755905	41.1445694	40.96856308	40.86554718	40.89868927	81.46848297	85.04613495	76.22444153	68.3469162	76.35771942	66.71543884	51.74676514	73.77822113	63.38382339	64.17845917	51.68706894	63.7634964	44.96592331	71.42227173	66.30535126	71.92359161
A0A024R1X5;Q53F78	LDQEEAQYQR	13.29851246	13.02061653	12.9926815	12.57549095	13.12609577	12.92992401	13.01961803	13.0783596	12.88244057	13.32376289	13.14817619	12.90111828	12.91153526	13.05697823	13.25944614	13.00584126	76.95141602	45.09785461	70.06769562	37.23605347	52.94998169	76.20930481	70.81639099	44.10827637	70.72079468	47.58498764	61.14871979	61.75244904	37.13493347	55.98616028	56.58135986	39.3065567
A0A024R1X5;Q53F78	IEDTGGSGGSYSIK	16.73809814	16.35406685	16.68786621	16.29135132	16.69583893	16.32702827	16.57639313	16.45950699	16.4578228	16.7586174	16.57998657	16.23463821	16.65409851	16.72794533	16.82164574	16.62335968	54.94146729	52.37565231	39.63213348	40.42710114	47.86301804	39.04560089	41.03722763	33.56242752	41.18684769	37.36706924	51.65860367	34.8103981	35.64939499	40.72957993	49.61963654	38.64354706
A0A024R1X5;Q53F78	YAQTQLDK	11.64506149	11.37254143	11.21444511	10.66693115	11.32897663	Filtered	11.13213348	11.32378769	11.0828495	11.64112759	11.337924	11.33811283	11.12512302	11.18556499	11.51556969	11.34179211	197.4813538	108.1118011	121.1483383	161.1476898	125.1952286	NaN	120.5890732	116.7998047	140.3382874	81.17539215	143.0636139	77.32926941	110.2804031	108.2693558	79.58636475	55.80805588
A0A024R1X8;P14923	NLALCPANHAPLQEAAVIPR	30.18237305	30.16283607	30.38470078	30.03598785	30.17241478	30.16741371	30.16501808	30.11123085	30.23980713	30.16807747	29.97675896	30.15467834	30.15963173	30.30293465	30.15995598	30.45610046	462.3813171	165.3614655	247.2200012	263.635498	416.2485962	1223.305054	281.3243408	470.8502502	339.6001282	452.3818054	779.9257202	743.9070435	1755.330566	468.5568848	260.6641541	456.6550903
A0A024R1X8;P14923	LLNQPNQWPLVK	33.21982574	33.16566467	33.48332214	33.12931442	33.26033401	33.20214081	33.32215118	33.22833633	33.14959717	33.19773865	33.1708107	33.16809845	33.22361755	33.34822845	33.05910492	33.37124634	413.4729614	172.3984375	246.6300812	299.818573	516.8568115	565.3742065	397.5475464	549.498291	385.1045227	502.8995361	566.9890747	680.6300049	1826.184082	477.2394104	294.5481873	439.138031
A0A024R1X8;P14923	TMQNTSDLDTAR	14.54257202	14.25666142	14.34851742	14.06131554	14.44179058	14.17925262	14.40710545	14.35157967	14.22216225	14.53880978	14.40018177	14.09462643	14.33631134	14.46328068	14.67102337	14.33481121	239.6540833	162.0160522	456.6377258	133.3303986	159.7607269	593.5919189	193.7622681	189.5619354	137.9702148	216.8777466	191.3969574	262.4901733	512.692749	178.4889221	161.1951141	184.6865387
A0A024R1X8;P14923	TMQNTSDLDTAR	11.78859806	11.56656933	11.31809235	10.75729561	11.42733383	11.41197205	11.30497837	11.39288807	11.21041775	11.77137566	11.51869488	11.41785812	11.25536823	11.37695122	11.64316082	11.44548512	239.6540833	162.0160522	456.6377258	133.3303986	159.7607269	593.5919189	193.7622681	189.5619354	137.9702148	216.8777466	191.3969574	262.4901733	512.692749	178.4889221	161.1951141	184.6865387
A0A024R1X8;P14923	AAMIVNQLSK	23.23824692	22.92653275	23.20922661	22.88442993	23.21218109	23.12231445	23.2097187	23.14591599	23.11249542	23.23207474	23.11240959	22.87327766	23.24479103	23.59814644	23.37767792	23.21135712	241.5796051	63.03456879	196.2615356	102.7649231	175.5138245	558.1251221	207.6357727	177.9520569	168.8724365	187.9008331	237.7736816	249.8564148	621.833252	228.5916138	160.1921387	196.1591187
A0A024R1X8;P14923	AAMIVNQLSK	18.40564537	18.11480904	18.25978088	17.90029907	18.17730331	18.10084534	18.29457474	18.21230698	18.04053497	18.19499207	18.2608757	17.91551781	18.25262451	18.42252159	18.33785629	18.20044708	241.5796051	63.03456879	196.2615356	102.7649231	175.5138245	558.1251221	207.6357727	177.9520569	168.8724365	187.9008331	237.7736816	249.8564148	621.833252	228.5916138	160.1921387	196.1591187
A0A024R1X8;P14923	GIMEEDEACGR	17.18199921	16.79264069	17.05200577	16.74055099	17.18493843	16.81077003	17.03629494	16.9593544	16.96552467	17.27169037	17.08773994	16.75294304	17.14328957	17.26771355	17.29745102	17.14169693	230.9620667	62.83362579	140.6980743	177.8315125	235.0178223	333.9284058	182.244812	266.0332947	190.1986847	285.1131287	214.3146973	287.8026123	486.1613159	257.9260559	139.238739	219.0848083
A0A024R1X8;P14923	GIMEEDEACGR	12.25373268	12.02905655	11.83108139	11.29421425	11.94306564	11.93306541	11.79946518	11.85541439	11.74481392	12.2551403	12.03175545	11.91231537	11.72583389	11.84212399	12.09766388	11.9691124	230.9620667	62.83362579	140.6980743	177.8315125	235.0178223	333.9284058	182.244812	266.0332947	190.1986847	285.1131287	214.3146973	287.8026123	486.1613159	257.9260559	139.238739	219.0848083
A0A024R1X8;P14923	EAADAIDAEGASAPLMELLHSR	40.1512413	40.28627777	40.40172577	40.20478821	40.17627716	40.13381577	40.48812485	40.19732666	40.24068451	40.17225647	40.24942398	40.10823441	40.34983444	40.19505692	40.15297699	40.22615814	640.1192627	145.0029449	274.2691345	288.0683899	340.4995422	765.2801514	169.5759125	374.9415894	379.0897217	480.5595398	382.7718506	442.7593689	976.1501465	403.0109863	204.1351013	308.289032
A0A024R1X8;P14923	SAIVHLINYQDDAELATR	31.34484863	31.28813362	31.58981514	31.2064743	31.40126801	31.39643669	31.36202431	31.3561821	31.40492821	31.30416298	31.22694016	31.37034607	31.32476997	31.42295265	31.28783035	31.57871246	462.7707214	110.3485718	253.6791687	178.4784241	352.9026184	565.942627	272.9272461	375.8103638	277.0805054	356.9310608	391.5374451	557.4943848	966.642395	367.6138611	224.0564117	396.3914795
A0A024R1X8;P14923	LLNDEDPVVVTK	24.26779366	24.22450066	24.28413391	23.96713829	24.14870453	24.16518021	24.26071358	24.21804237	24.13950348	24.21384621	24.08084488	23.95329475	24.17882156	24.61174011	24.26910782	24.32355499	322.0183716	129.0342865	225.1656342	155.4685059	184.4313507	393.9258118	259.6415405	205.8484497	155.896759	226.9932098	240.3751678	337.0106812	1317.71814	196.0822144	203.7611542	315.5087585
A0A024R1X8;P14923	HVAAGTQQPYTDGVR	13.3153429	13.02415657	12.98824501	12.61623955	13.10571671	12.92814445	13.04707527	13.01012993	12.91522503	13.27148724	13.13576508	12.89137077	12.93368626	13.03659821	13.26829624	13.0253315	85.32479095	29.0933857	96.19076538	35.44944763	77.84178162	112.7395325	43.32350922	77.16816711	52.65431213	63.20563507	53.28630829	64.98853302	86.01721954	61.6259079	43.82765961	61.16759491
A0A024R1X8;P14923	HVAAGTQQPYTDGVR	13.20631409	Filtered	12.97494793	12.60826874	13.10040665	12.94674492	12.98594379	12.97557354	12.86471748	13.27414799	13.09853077	12.85416794	12.87787056	13.05253601	Filtered	13.00672054	85.32479095	29.0933857	96.19076538	35.44944763	77.84178162	112.7395325	43.32350922	77.16816711	52.65431213	63.20563507	53.28630829	64.98853302	86.01721954	61.6259079	43.82765961	61.16759491
A0A024R1X8;P14923	TLVTQNSGVEALIHAILR	42.2696228	42.26929855	42.27317047	42.30479813	42.25769043	42.27362442	42.25573349	42.27867508	42.29018021	42.24292755	42.25882339	42.2853775	42.29035568	42.27399826	42.27434921	42.25964737	131.5483551	33.72790909	67.047966	78.44352722	39.24671936	304.6012878	52.54834366	62.55304718	98.11193848	111.97258	209.0595856	51.88108826	378.2326355	153.5428162	54.92111969	62.67416763
A0A024R1X8;P14923	HPEAEMAQNSVR	11.12141228	10.89409637	10.66684341	10.10345554	10.7440033	10.75802422	10.62702847	10.77620506	10.564538	11.10951138	10.83022785	10.77990913	10.5854311	10.6831665	11.05566216	10.82876205	48.7695694	17.97433853	26.24826431	32.33867645	29.49438858	58.20882034	29.73426056	36.1048584	34.43542862	37.49121094	33.30495834	45.98780823	108.8160553	39.80965805	32.22473145	27.88484955
A0A024R1X8;P14923	HPEAEMAQNSVR	8.125724792	8.047186852	7.588319778	6.99623394	7.774846077	7.887334347	7.729656219	8.035524368	7.433351517	8.057813644	7.937902451	7.898350716	7.523188114	7.836360931	8.206010818	7.731761456	48.7695694	17.97433853	26.24826431	32.33867645	29.49438858	58.20882034	29.73426056	36.1048584	34.43542862	37.49121094	33.30495834	45.98780823	108.8160553	39.80965805	32.22473145	27.88484955
A0A024R1X8;P14923	VAAGVLCELAQDKEAADAIDAEGASAPLMELLHSR	42.11723709	42.12488556	42.15267563	42.13370895	42.10262299	42.12114716	42.11133575	42.12361526	42.17235947	42.08787918	42.09049225	42.12765884	42.16188431	42.14546967	42.14056396	42.11258316	81.52285004	72.85836792	72.20484924	48.6400032	42.93616486	76.70457458	55.51789856	51.70492935	60.61392975	62.79687119	68.23971558	64.02481842	57.61995697	56.69853592	54.32836914	52.39211273
A0A024R1X8;P14923	ALMGSPQLVAAVVR	34.73041534	34.65244675	34.81856155	34.68553543	34.77114487	34.60935593	34.8357048	34.65140533	34.63637924	34.69519806	34.63915253	34.5647316	34.83547211	34.79253006	34.65219116	34.85797501	61.73727417	8.589328766	12.86899662	57.7182579	53.7285347	112.9176636	78.21472931	36.22103119	43.89544678	75.97254944	111.1703568	56.8503418	329.7232666	67.55151367	52.83729553	36.91772461
A0A024R1X8;P14923	ALMGSPQLVAAVVR	31.34929085	Filtered	Filtered	31.10457039	31.392416	31.30518723	31.30265808	31.31275749	31.32429504	31.29795074	31.14365005	31.24719048	31.23617744	31.43535423	31.24707031	31.5432682	61.73727417	8.589328766	12.86899662	57.7182579	53.7285347	112.9176636	78.21472931	36.22103119	43.89544678	75.97254944	111.1703568	56.8503418	329.7232666	67.55151367	52.83729553	36.91772461
A0A024R1X8;P14923	VLSVCPSNKPAIVEAGGMQALGK	29.21484947	29.30962753	29.48089981	29.07107925	29.23948669	29.14936256	29.19742966	29.10643196	29.28025436	29.25369263	28.94804382	29.14456177	29.21590233	29.41253281	29.32253647	29.53098679	289.8402405	85.0070343	117.0928345	201.6583252	160.8259277	509.0551758	217.1293335	286.7399292	200.6952972	178.7237396	383.4014893	308.2712708	601.7869873	238.6861572	159.5297546	172.0595703
A0A024R1X8;P14923	VLSVCPSNKPAIVEAGGMQALGK	24.90846252	Filtered	25.25447845	Filtered	24.48103523	24.90409279	24.97841644	Filtered	24.85445976	25.13617897	24.79055977	24.78263474	24.93636513	25.1539917	Filtered	25.24062157	289.8402405	85.0070343	117.0928345	201.6583252	160.8259277	509.0551758	217.1293335	286.7399292	200.6952972	178.7237396	383.4014893	308.2712708	601.7869873	238.6861572	159.5297546	172.0595703
A0A024R1X8;P14923	AGDKDDITEPAVCALR	23.69896698	Filtered	23.67790985	23.40098953	23.68084908	23.59896469	23.6891861	23.61725426	23.57852364	23.66889191	23.49869537	23.39777946	23.70293045	24.01900864	23.8065834	23.69613266	70.19369507	NaN	132.0661774	63.77877045	85.8137207	193.4944153	75.19491577	72.78239441	68.70574188	77.71380615	85.42481995	109.8827362	165.206665	80.81349182	71.50100708	74.83496094
A0A024R1X8;P14923	AGDKDDITEPAVCALR	23.58732796	Filtered	Filtered	23.33453178	23.58251762	23.4820137	23.61740112	23.51890755	23.50674629	23.50143051	23.40034485	23.29943275	23.65505028	23.92331123	23.70557785	23.64030647	70.19369507	NaN	132.0661774	63.77877045	85.8137207	193.4944153	75.19491577	72.78239441	68.70574188	77.71380615	85.42481995	109.8827362	165.206665	80.81349182	71.50100708	74.83496094
A0A024R1X8;P14923	ISEDKNPDYR	9.764073372	Filtered	9.226736069	8.602582932	9.293578148	9.398015022	9.277561188	9.543767929	9.106211662	9.706957817	9.46997261	9.433065414	9.27305603	9.365664482	Filtered	9.431438446	41.91246033	NaN	20.72120857	15.5413065	26.58389091	49.63676834	23.53892899	22.29901505	20.27262306	32.97140503	29.28165436	44.07526016	85.55863953	29.28429222	NaN	32.57042694
A0A024R1X8;P14923	LNYGIPAIVK	32.18322754	Filtered	32.63004303	32.07666397	32.23965836	Filtered	32.24817276	Filtered	32.25649261	Filtered	32.21659851	Filtered	32.12852097	32.30365753	32.13944626	32.36119461	11.78076267	NaN	10.68809128	9.605668068	9.024899483	NaN	18.07703781	NaN	10.85450459	NaN	19.44755745	NaN	48.03801727	26.82120514	16.02158928	16.40262032
A0A024R1X8;P14923	VSVELTNSLFK	Filtered	33.68662262	34.03351974	Filtered	Filtered	33.75786591	33.9017601	33.66693497	Filtered	33.6416893	33.71305084	33.73164368	33.83241272	Filtered	33.57745361	Filtered	NaN	63.84151459	56.7569809	NaN	NaN	73.30607605	146.6603394	58.13540649	NaN	49.93408203	73.7639389	85.7666626	261.1080322	NaN	79.86288452	NaN
A0A024R1Y2;P53396;Q4LE36	FICTTSAIQNR	20.33632278	20.05626488	20.26491165	20.02246475	20.19308662	20.06081963	20.24663162	20.18304825	20.01923752	20.21603203	20.21571732	19.79051018	20.23122787	20.64302254	20.40158272	20.22697067	1943.769653	781.3873291	3100.397705	1567.731445	2341.100098	2469.204102	2294.875732	2109.890625	2254.251953	1437.994873	1718.074097	1526.276489	2536.368896	1869.802002	2225.588379	1496.02002
A0A024R1Y2;P53396;Q4LE36	VDATADYICK	19.40337181	19.09137344	19.30003929	18.99638748	19.25747299	19.16226959	19.28709412	19.2100563	19.07558632	19.29634857	19.319767	18.91338348	19.27163124	19.58773232	19.42337036	19.30988312	1851.282349	1386.255615	2071.166016	1280.876709	2097.470703	1198.068481	2005.125244	1996.890747	2090.193115	1402.052612	1478.671387	1573.477051	1653.788452	1688.592529	1847.912231	1598.149902
A0A024R1Y2;P53396;Q4LE36	GQELIYAGMPITEVFK	41.29949951	41.3814621	41.45167542	41.33722305	41.29806137	41.2315979	41.47696686	41.2712822	41.42630386	41.28069687	41.27805328	41.18756104	41.47694016	41.34334564	41.32803345	41.30537033	525.3224487	632.7369995	966.4103394	602.8407593	798.2487793	579.8395996	688.2836304	745.7232056	832.4724731	630.0375977	621.09552	701.1941528	717.1464233	697.3329468	722.4606934	615.5507202
A0A024R1Y2;P53396;Q4LE36	GQELIYAGMPITEVFK	36.8435173	36.93601227	36.90270996	36.74289703	36.80744934	36.75449371	36.91977692	36.79925156	36.89045334	36.67832947	36.74980927	36.8137207	37.0179863	36.80467987	36.85852432	36.97142792	525.3224487	632.7369995	966.4103394	602.8407593	798.2487793	579.8395996	688.2836304	745.7232056	832.4724731	630.0375977	621.09552	701.1941528	717.1464233	697.3329468	722.4606934	615.5507202
A0A024R1Y2;P53396;Q4LE36	WGDIEFPPPFGR	41.18697357	41.44437027	41.48003006	41.40013123	41.31577301	41.22807312	41.50266266	41.34747314	41.48387909	41.34626007	41.3701973	41.27708435	41.55047226	41.43019104	41.41752243	41.3709259	966.737854	1177.077148	1703.565308	1071.640869	1531.281494	931.7484131	1681.176392	1436.241821	1659.614624	1080.266113	1146.299927	1096.436035	1525.305542	1159.120483	1386.507202	1126.848022
A0A024R1Y2;P53396;Q4LE36	IGNTGGMLDNILASK	35.58718491	35.61040878	35.70736694	35.49451828	35.58550262	35.4475975	35.62078857	35.48439407	35.56489182	35.52024078	35.44807434	35.42159653	35.681633	35.64131927	35.53565598	35.7466774	523.4831543	425.2394409	551.6252441	499.2101746	616.8415527	460.3965454	514.7374268	585.5172119	591.8972778	555.2253418	596.857666	534.7062378	535.8777466	571.9694214	599.4567261	466.4327087
A0A024R1Y2;P53396;Q4LE36	IGNTGGMLDNILASK	29.85631371	29.88728714	30.38553619	29.72057343	29.90219307	29.83333397	29.91073418	29.80107117	29.93768501	29.87125015	29.65065384	29.85784721	29.94522095	30.10449219	29.99072838	30.14595413	523.4831543	425.2394409	551.6252441	499.2101746	616.8415527	460.3965454	514.7374268	585.5172119	591.8972778	555.2253418	596.857666	534.7062378	535.8777466	571.9694214	599.4567261	466.4327087
A0A024R1Y2;P53396;Q4LE36	GGPNYQEGLR	16.70443344	16.35761642	16.62232018	16.27096367	16.73394775	16.36247253	16.60385513	16.48697662	16.46669006	16.79138756	16.58353615	16.27273178	16.66561508	16.79265594	16.87568855	16.64284325	886.138855	804.2648315	1079.244629	657.8901978	1108.885376	726.3338013	881.7492065	975.9070435	1113.955811	742.5093994	759.7800293	791.1089478	1117.475586	712.5435181	934.1995239	815.2610474
A0A024R1Y2;P53396;Q4LE36	EAYPEEAYIADLDAK	34.70206451	34.57092285	34.81412506	34.61200333	34.7427597	34.5331459	34.72761536	34.60178375	34.5761261	34.66418457	34.62407684	34.51244354	34.67686844	34.71633148	34.54410172	34.75784302	870.0922241	710.3658447	928.0736694	818.8546753	850.8036499	656.5924072	841.6399536	835.6623535	1088.093628	789.5281982	789.5873413	913.357666	828.1258545	947.857666	984.6069946	839.2064819
A0A024R1Y2;P53396;Q4LE36	TTDGVYEGVAIGGDR	24.60366631	24.49651718	24.73964691	24.409338	24.63078308	24.59665489	24.6868763	24.64962959	24.54970741	24.62408447	24.51496506	24.45926666	24.66081619	24.99007416	24.75380325	24.74176598	374.5780029	751.3522339	1229.79126	391.8026123	529.3143921	703.7473145	981.4344482	903.1968384	596.2701416	364.1072388	542.9291382	562.0861816	698.1551514	686.1608887	686.6452637	620.4327393
A0A024R1Y2;P53396;Q4LE36	QHFPATPLLDYALEVEK	39.83670425	39.91324997	40.1084137	39.91678238	39.89358139	39.83523941	40.23738098	39.98646164	39.94473648	39.87092209	40.01454926	39.82826233	40.08042908	39.96026993	39.82514191	39.9621315	643.3920288	719.0681763	918.6466675	564.9619751	647.5014648	642.2038574	677.6654663	760.036438	834.9154053	536.6002808	675.8937988	769.1843262	583.0574951	438.7426147	614.3822632	559.0582275
A0A024R1Y2;P53396;Q4LE36	AVQGMLDFDYVCSR	35.67489243	35.71945953	35.82167816	35.6114769	35.73176575	35.56720734	35.76965332	35.60137939	35.68715668	35.64524841	35.57306671	35.55980682	35.83319092	35.75559616	35.66323853	35.85830688	319.7688599	193.8260498	322.6947021	199.1942139	342.1520996	230.9548645	314.1905518	286.755249	337.8769531	257.6304626	197.3524475	297.1971436	257.3686523	279.7782593	312.5775452	251.5649414
A0A024R1Y2;P53396;Q4LE36	AVQGMLDFDYVCSR	31.50700188	31.38381767	31.77057076	31.37928772	31.51556015	31.36187935	31.47366333	31.46515274	31.51656723	31.41312599	31.30401802	31.50589752	31.4763546	31.54789162	31.46591949	31.63989449	319.7688599	193.8260498	322.6947021	199.1942139	342.1520996	230.9548645	314.1905518	286.755249	337.8769531	257.6304626	197.3524475	297.1971436	257.3686523	279.7782593	312.5775452	251.5649414
A0A024R1Y2;P53396;Q4LE36	HPWDDISYVLPEHMSM	39.50660324	39.60440826	39.63153839	39.57384109	39.46297836	39.54285049	39.77648544	39.57445908	39.54650879	39.47372437	39.52807617	39.47681046	39.67101669	39.40262222	39.46680069	39.58621979	192.771637	214.1603546	155.9051971	179.4053192	157.0842896	1327.490234	149.3927612	199.6274719	191.4547424	155.693924	425.5128784	126.2584	196.2404785	168.8190765	98.85726929	103.805542
A0A024R1Y2;P53396;Q4LE36	HPWDDISYVLPEHMSM	39.52839661	39.61557007	39.74688721	39.56320953	39.47094727	39.51893616	39.8440094	39.57445526	39.5698967	39.50140762	39.53073883	39.51189804	39.65772629	39.51105881	39.47424316	39.59791565	192.771637	214.1603546	155.9051971	179.4053192	157.0842896	1327.490234	149.3927612	199.6274719	191.4547424	155.693924	425.5128784	126.2584	196.2404785	168.8190765	98.85726929	103.805542
A0A024R1Y2;P53396;Q4LE36	EHEVTIFVR	23.09913826	22.8193264	23.06210327	22.79581451	23.05712509	22.80770683	23.12112427	22.98820686	22.91757202	23.07968712	22.9174366	22.73152542	23.13227844	23.4776516	23.24655342	23.05618668	509.7464294	440.701355	739.395813	288.355072	542.6574707	105.591011	642.8621826	530.5883179	503.7502441	382.8321533	482.6470032	605.9921265	538.4516602	473.8183289	617.6572876	600.0344849
A0A024R1Y2;P53396;Q4LE36	SGGMSNELNNIISR	31.98642731	31.90040016	32.22332001	31.86126709	32.02170944	32.02194977	32.03273773	32.01363754	31.98793983	31.91385269	31.89232063	31.99320412	31.96372795	32.05644608	31.89217377	32.18046188	172.0895081	230.1273193	297.8390198	235.1507416	283.6211548	177.1083374	277.3410034	282.4466553	297.9511414	231.7918396	184.8061066	191.5794067	186.5853577	197.0695648	224.2483673	200.1697083
A0A024R1Y2;P53396;Q4LE36	SGGMSNELNNIISR	27.17142677	27.08563423	27.37129211	26.93481636	27.07375526	27.18306351	27.24698639	27.15356445	27.12525749	27.1573391	27.03511047	27.00568962	27.14339066	27.5392704	27.2207756	27.37872124	172.0895081	230.1273193	297.8390198	235.1507416	283.6211548	177.1083374	277.3410034	282.4466553	297.9511414	231.7918396	184.8061066	191.5794067	186.5853577	197.0695648	224.2483673	200.1697083
A0A024R1Y2;P53396;Q4LE36	AIVWGMQTR	23.1797657	22.78831863	23.09487724	22.86848259	23.24407196	22.99473381	23.16719627	23.1299572	23.01945877	23.1656189	23.03530312	22.80417442	23.27669525	23.55030441	23.37767792	23.13419724	323.0587463	79.98232269	297.1806335	140.9310913	192.4856873	266.5658264	426.3040771	178.3638306	247.4755859	148.3264313	168.3077545	139.199707	141.2853241	176.1526031	179.7246704	122.6756592
A0A024R1Y2;P53396;Q4LE36	AIVWGMQTR	29.38938332	Filtered	29.70594025	29.28285217	29.44857025	29.38237953	29.47563934	29.32350159	29.44152832	29.50534248	29.16246033	29.32447243	29.51812363	29.65883636	29.52108955	29.77735519	323.0587463	79.98232269	297.1806335	140.9310913	192.4856873	266.5658264	426.3040771	178.3638306	247.4755859	148.3264313	168.3077545	139.199707	141.2853241	176.1526031	179.7246704	122.6756592
A0A024R1Y2;P53396;Q4LE36	LLQDHPWLLSQNLVVKPDQLIK	37.1705246	37.36400986	37.3120842	37.14958954	37.15304184	37.20634079	37.31847382	37.23255157	37.29179382	37.11425781	37.1060524	37.21245193	37.47264862	37.19299698	37.24662781	37.44456863	264.9679565	203.0280609	191.9409943	147.2917633	178.499649	177.1431274	175.7945404	188.9989777	209.4897308	212.9761353	153.3253326	246.1084137	159.3293915	234.1695251	186.9327698	185.934433
A0A024R1Y2;P53396;Q4LE36	LLQDHPWLLSQNLVVKPDQLIK	37.21836472	37.39856339	37.31208038	37.14160919	37.20355225	37.12659073	37.28126144	37.25647354	37.29445648	37.12223816	37.11136627	37.26296234	37.44073486	37.17970657	37.25725555	37.44190979	264.9679565	203.0280609	191.9409943	147.2917633	178.499649	177.1431274	175.7945404	188.9989777	209.4897308	212.9761353	153.3253326	246.1084137	159.3293915	234.1695251	186.9327698	185.934433
A0A024R1Y2;P53396;Q4LE36	TIAIIAEGIPEALTR	39.11642456	39.29125977	39.36676025	39.20969772	39.17059326	39.14413834	39.43992996	39.24753189	39.23234177	39.16115189	39.21700287	39.15571594	39.34399796	39.16281891	39.11264038	39.29753113	182.6318665	163.328949	237.4134674	119.3083496	204.41008	205.7171173	443.1491394	154.107254	172.3248444	165.6165161	329.4233093	361.4824829	556.2369385	478.6750183	466.1325989	319.3605042
A0A024R1Y2;P53396;Q4LE36	SAYDSTMETMNYAQIR	31.14107895	31.12156105	31.3674469	31.00799179	31.18951797	31.08635139	31.10773087	31.09656906	31.20645142	31.10037804	30.94872665	31.14795685	31.15555382	31.22441483	31.0946846	31.36162949	66.99151611	41.55551147	46.75558853	53.6502533	72.09336853	103.1255875	81.94856262	57.23992538	69.15293884	53.2862587	83.99819183	70.98667145	98.23352051	66.97625732	64.72613525	50.30628967
A0A024R1Y2;P53396;Q4LE36	SAYDSTMETMNYAQIR	25.93893051	25.86902618	26.14678764	25.73949432	25.89704514	25.98769569	26.03546715	25.96358299	25.95928574	25.97526169	25.88226318	25.85557175	25.91097069	26.317379	25.99636078	26.12762642	66.99151611	41.55551147	46.75558853	53.6502533	72.09336853	103.1255875	81.94856262	57.23992538	69.15293884	53.2862587	83.99819183	70.98667145	98.23352051	66.97625732	64.72613525	50.30628967
A0A024R1Y2;P53396;Q4LE36	SAYDSTMETMNYAQIR	26.80280685	26.86321259	27.19675827	26.77357101	26.79546547	26.8649807	26.92086601	26.94446945	26.89223862	26.89506531	26.74360466	26.75142288	26.84658241	27.35142326	27.03826714	27.12444115	66.99151611	41.55551147	46.75558853	53.6502533	72.09336853	103.1255875	81.94856262	57.23992538	69.15293884	53.2862587	83.99819183	70.98667145	98.23352051	66.97625732	64.72613525	50.30628967
A0A024R1Y2;P53396;Q4LE36	SAYDSTMETMNYAQIR	22.38676453	21.95534325	22.27529907	22.15779114	22.34206963	Filtered	22.3741951	22.31307411	22.12013054	22.40721321	22.15191269	21.89406967	22.41192055	22.77042198	22.5103035	22.29866028	66.99151611	41.55551147	46.75558853	53.6502533	72.09336853	103.1255875	81.94856262	57.23992538	69.15293884	53.2862587	83.99819183	70.98667145	98.23352051	66.97625732	64.72613525	50.30628967
A0A024R1Y2;P53396;Q4LE36	MIVVLGEIGGTEEYK	35.61197662	35.72301865	35.76940155	35.54856873	35.6635437	35.49367523	35.69611359	35.57302856	35.63487625	35.60626221	35.53137207	35.51550674	35.80215454	35.70597839	35.65349579	35.81932831	230.7145996	135.1864319	253.9470062	143.5699615	188.8948059	217.2355347	252.0974426	217.2613068	193.3758698	174.5172577	201.2234039	180.9239044	127.8366699	157.8731384	184.5075836	183.9783325
A0A024R1Y2;P53396;Q4LE36	DLVSSLTSGLLTIGDR	42.3183403	42.33396912	42.33518982	42.35084534	42.31703949	42.32500076	42.30445862	42.3513298	42.33626556	Filtered	42.31286621	42.35006332	42.33643341	42.33600998	42.33104706	42.30307007	46.20481873	34.17024231	45.61944199	41.25329971	36.33548355	53.38077545	71.83347321	20.55996323	66.28962708	NaN	31.67368126	26.23890877	87.6104126	26.16789055	31.56329727	32.18985367
A0A024R1Y2;P53396;Q4LE36	ILIIGGSIANFTNVAATFK	42.20228958	42.32157135	42.22709274	42.24276352	42.20363235	42.21683121	42.20169449	42.22729492	42.24146271	42.18622589	42.19682312	42.22069168	42.24161911	42.30235291	42.22828293	42.29862595	32.88584137	37.69151306	85.57913971	28.68189812	20.27432632	52.4247818	17.28261948	21.73998451	15.65828896	21.45591354	28.02886581	18.14830399	22.74674416	16.89006805	32.18201065	22.96895599
A0A024R1Y2;P53396;Q4LE36	DEPSVAAMVYPFTGDHK	Filtered	29.4496212	29.64213943	29.25627518	29.46717644	29.29733276	29.430439	29.33945465	29.36710358	29.42028809	29.10132599	29.29521942	29.41711426	29.63491249	29.49450493	29.70557022	NaN	15.04607773	15.97095108	13.92029858	11.34346771	21.14178467	24.8857193	17.54578781	5.918506145	16.3855114	29.46088409	33.5565834	30.07179832	36.15581131	32.63298035	23.64158058
A0A024R1Y2;P53396;Q4LE36	AFDSGIIPMEFVNK	Filtered	38.88716888	38.9654007	38.77645111	38.6708107	38.75870132	39.04908371	38.86479187	38.80172729	38.64811325	38.82865906	38.81282425	39.00898743	38.72154617	38.74043655	38.95199585	NaN	1110.979126	2450.963867	921.9939575	561.307373	1035.005127	2814.573486	2233.962402	931.2169189	525.2449951	1301.256714	1242.044922	1520.470703	642.5215454	1266.1604	1149.532349
A0A024R1Y2;P53396;Q4LE36	EGDYVLFHHEGGVDVGDVDAK	27.92379379	27.98669434	28.1607399	27.80135918	27.8606205	27.87147713	27.97009468	27.85266495	27.86166763	27.90962219	27.74748421	27.73139191	27.95943451	28.29957199	28.03690529	28.19225311	168.8070679	84.64904785	95.789505	40.82022858	82.90877533	124.4804077	93.3008194	66.98664093	117.729538	108.2943497	75.37217712	82.21048737	97.87954712	67.39424133	75.04737854	82.35584259
A0A024R1Y2;P53396;Q4LE36	EGDYVLFHHEGGVDVGDVDAK	27.86532593	27.94948387	28.07302666	Filtered	27.85796356	27.87147522	27.95149231	Filtered	27.84040451	27.9096241	27.65978241	27.71279144	27.91690063	28.23044205	27.97576141	28.13377953	168.8070679	84.64904785	95.789505	40.82022858	82.90877533	124.4804077	93.3008194	66.98664093	117.729538	108.2943497	75.37217712	82.21048737	97.87954712	67.39424133	75.04737854	82.35584259
A0A024R1Y2;P53396;Q4LE36	KHPEVDVLINFASLR	35.25935364	35.40747833	35.44859314	Filtered	35.39588928	35.23672485	35.42583466	35.27085114	35.34603882	35.34127426	35.21324921	35.21593857	35.47607422	35.4118309	35.34328461	35.52782059	97.65792847	43.87381363	165.5703888	NaN	67.43199158	255.4504395	166.2553558	39.42588425	22.706213	17.83712769	74.23403931	48.91785431	18.23187828	41.69599915	178.1526794	50.43694305
A0A024R1Y2;P53396;Q4LE36	VTPDTDWAR	21.02920723	20.6483078	20.89396667	Filtered	20.89399338	Filtered	20.99532127	21.07796097	20.60578537	21.20125961	20.92730904	20.49132538	21.01981354	21.59908485	21.16091156	20.93331909	2407.476074	1519.792114	2269.55127	NaN	999.9073486	NaN	1632.031738	506.3577881	1303.898804	454.3858337	1062.516846	626.987915	831.0227661	438.4285889	1678.260986	1184.333496
A0A024R1Y2;P53396;Q4LE36	DGVYVLDLAAK	Filtered	Filtered	34.83982086	Filtered	34.77113724	34.55352402	34.76926422	34.6434288	34.6337204	34.70051956	34.62586212	34.54346466	34.74509048	34.77127457	34.6335907	34.84202576	NaN	NaN	37.40206528	NaN	34.00882721	40.23245239	154.3700409	37.3877449	56.73720169	21.53016472	30.0120163	54.59122086	105.7365112	36.98015594	85.03128052	50.03212357
A0A024R1Y2;P53396;Q4LE36	GVTIIGPATVGGIKPGCFK	Filtered	Filtered	31.94687843	Filtered	Filtered	Filtered	Filtered	31.71326256	Filtered	Filtered	31.55740738	Filtered	31.65002632	Filtered	Filtered	Filtered	NaN	NaN	54.02881241	NaN	NaN	NaN	NaN	54.49730682	NaN	NaN	28.65507698	NaN	55.34988785	NaN	NaN	NaN
A0A024R1Y9;P78357	NEEQHFYWGGSQPGIQR	26.96405029	26.95539474	27.22776413	26.87369156	26.89562035	Filtered	27.18051147	27.03396606	27.01627922	26.98458099	26.93941498	26.88342667	26.99453545	27.36648941	27.09852791	27.23254776	70.85019684	31.76384354	48.88390732	42.42310715	66.65714264	NaN	85.46699524	72.91592407	43.3155899	42.23147583	92.36178589	102.6224213	70.55016327	60.95064926	59.87128448	84.20361328
A0A024R1Y9;P78357	YNTPGFSGCLSGVR	28.3039341	Filtered	Filtered	28.2106781	28.41355324	Filtered	28.38207817	28.31250381	28.38002586	28.39604568	28.15151978	28.19391251	Filtered	28.75687218	28.52862549	28.63079453	108.9406967	NaN	NaN	51.41489792	48.42721176	NaN	37.74610519	34.82460403	67.15468597	51.25365448	51.36671448	42.58169937	NaN	51.80541611	42.16641998	44.33105469
A0A024R201;Q9UNM6	DLPVSEQQER	15.44719791	15.2330761	15.30373669	14.99248695	15.44482136	15.08929348	15.31989288	15.26151562	15.1827755	15.49153233	15.32606316	15.0180254	15.33396149	15.43967247	15.6049614	15.30588818	2285.366943	1815.352661	2148.963623	1995.422363	2113.162109	1959.205444	1823.966064	1700.247803	2027.326294	1999.414063	2101.624023	1299.698608	1991.679688	1444.109985	1945.171753	1792.244019
A0A024R201;Q9UNM6	LNIGDLQVTK	30.60320663	30.61027145	30.86665154	30.48081207	30.65704727	30.63088608	30.62839699	30.57725525	30.6633091	30.6076088	30.42689896	30.58616447	30.61501312	30.76898193	30.65522194	30.89027214	693.0795288	994.8796997	931.5494385	688.6675415	623.40271	600.7214966	986.7136841	859.6138916	752.8168945	716.6014404	754.0014648	632.3942871	865.0293579	624.4220581	639.9135132	555.3605347
A0A024R201;Q9UNM6	SSDEAVILCK	20.39568138	20.0970192	20.27643776	20.0579052	20.25245094	20.12549782	20.31132126	20.23709106	20.05467224	20.28069878	20.26711082	19.836586	20.27729034	20.66251564	20.44765091	20.28367424	817.1965332	551.1730347	769.0949707	810.0021362	814.6671753	410.2990723	835.8145752	740.7661133	843.4682007	699.5045776	437.7402039	520.4398193	909.8039551	699.6350098	797.4335938	671.0246582
A0A024R201;Q9UNM6	QMTDPNVALTFLEK	37.92192841	38.0569191	38.05011368	37.91695786	37.90441513	37.95775986	38.12037659	38.00254059	38.02732468	37.84439087	37.94522095	37.99303818	38.18144989	37.91249466	37.95808411	38.1588974	342.7876892	353.8735046	294.3355103	273.0232239	286.6413574	378.3338013	211.1124878	269.0391541	254.4223633	351.1960449	251.2129822	222.1774902	199.0710449	275.8108826	260.3882141	233.2289886
A0A024R201;Q9UNM6	QMTDPNVALTFLEK	36.10105515	36.15093613	36.23187256	36.07220459	36.11273575	36.0066452	36.17461014	35.99564362	36.13465881	36.02357101	35.99665451	35.97278214	36.25674438	36.13396454	36.11598206	36.27917862	342.7876892	353.8735046	294.3355103	273.0232239	286.6413574	378.3338013	211.1124878	269.0391541	254.4223633	351.1960449	251.2129822	222.1774902	199.0710449	275.8108826	260.3882141	233.2289886
A0A024R201;Q9UNM6	SMEMLVEHQAHDILT	33.80369186	33.71763992	34.06718826	33.76906586	33.86816025	33.77027893	33.94075012	33.81761551	33.65641022	33.81897736	33.84240723	33.71746826	33.76768875	33.92949677	33.62440109	33.93118286	458.7612305	588.5930176	482.4258423	459.4452515	431.2687378	453.0013123	464.2331543	331.680603	454.9552917	506.5281067	728.809021	690.6122437	643.3508911	669.2815552	645.3955688	699.9177246
A0A024R201;Q9UNM6	LEFWCTDVK	33.9968338	33.79117203	34.19388962	33.83464432	33.98422623	33.90761566	34.03290558	33.94961929	33.85751343	33.90579605	33.91334534	33.83355331	33.89710617	34.04821396	33.7989502	34.0525589	242.4581299	254.7872009	291.8684082	212.4952087	256.1251526	299.8270264	457.3488159	356.2373962	225.8928375	216.6113281	400.8735352	324.5783386	638.8118896	330.9703369	393.8979797	315.2893677
A0A024R201;Q9UNM6	QLTFEEIAK	29.5887413	29.61707306	29.78833771	29.40247345	29.60272217	29.53121567	29.60587502	29.49626541	29.60365868	29.60369301	29.38308525	29.51317787	29.66436768	29.82894135	29.69120598	29.85976601	356.8332825	280.8627319	256.6304932	249.0793762	264.9896545	254.041153	395.8467102	190.6914368	345.5796509	328.0485535	262.5490723	245.9077454	249.7484283	187.0096893	272.4758911	255.0418701
A0A024R201;Q9UNM6	GSIDEVDKR	10.45601463	10.24199486	9.926990509	9.371636391	10.02539444	10.10594177	9.942946434	10.17192841	9.840668678	10.39896107	10.20470047	10.1092205	9.951883316	10.04170036	10.37959671	10.13941765	262.9359741	251.0855713	243.954483	261.8059082	233.7071075	359.135437	314.4095154	287.0641174	227.087204	225.4806519	327.3088379	244.2349396	349.2301941	252.0742493	269.0947266	259.6055908
A0A024R201;Q9UNM6	TAWGQQPDLAANEAQLLR	34.69054413	34.58864212	34.7840004	34.62972641	34.69400787	34.49236298	34.69749451	34.55836868	34.53537369	34.59949493	34.5328331	34.47698975	34.67067337	34.74469757	34.56713486	34.77023697	277.1400146	331.8576355	206.8903046	280.0340576	259.9155884	190.6812439	201.4906464	193.3495483	234.0363464	266.2861023	287.3777771	217.828949	237.6839905	223.776413	223.976593	233.5265961
A0A024R201;Q9UNM6	VHMTWVQPR	21.94713783	21.49190521	21.78800011	21.54292107	21.79082489	21.66901016	21.80450249	21.71413612	21.5850029	21.72315788	21.66730309	21.29780388	21.77043152	22.22994995	21.89276505	21.72362518	110.0053177	128.2567139	139.0379333	105.3168106	103.6614151	124.9651184	377.7355652	91.83258057	132.4382324	101.6416092	288.6965942	262.1141357	498.7103271	258.4380798	249.7057343	249.2710571
A0A024R201;Q9UNM6	ETIEDVEEMLNNLPGVTSVHSR	42.10040665	42.11336899	42.13584518	42.11155701	42.09376144	42.10430908	42.11310577	42.10412598	42.16082764	42.06306458	42.07365417	42.10284042	42.16099548	42.12332535	42.12107086	42.09840393	97.33477783	99.83766174	82.28542328	84.42951202	79.37356567	78.91017914	74.72944641	71.74082184	81.82427979	67.9750061	73.01889038	87.63154602	94.82948303	66.85453033	61.28885269	69.76165771
A0A024R201;Q9UNM6	ETIEDVEEMLNNLPGVTSVHSR	38.55638885	38.77374268	38.89717102	38.71354675	38.62119293	38.68251038	38.62458801	38.80454636	38.44113922	38.57723999	38.76041031	38.70738983	38.56068039	38.62668228	38.61106873	38.8704567	97.33477783	99.83766174	82.28542328	84.42951202	79.37356567	78.91017914	74.72944641	71.74082184	81.82427979	67.9750061	73.01889038	87.63154602	94.82948303	66.85453033	61.28885269	69.76165771
A0A024R201;Q9UNM6	ITVNEVELLVMK	37.18912888	37.36933136	37.3997879	37.1867981	37.0786171	37.28873444	37.4221344	37.29900742	37.38482666	37.20198822	37.16724777	37.35866165	37.56568527	37.30196381	37.33701706	37.52961731	99.12648773	63.11857986	66.33808899	43.12863541	39.02539063	94.54164124	87.14683533	62.46707153	62.46250916	79.11595917	104.0157013	49.15973663	83.7609787	101.7573547	194.9654541	67.33444214
A0A024R201;Q9UNM6	ITVNEVELLVMK	Filtered	41.2910881	41.40649033	41.24946976	41.23957062	41.14656067	41.42912292	41.18357086	41.36515045	41.19830322	41.22755432	41.11313629	41.43173599	41.27423096	41.26954269	41.23889923	99.12648773	63.11857986	66.33808899	43.12863541	39.02539063	94.54164124	87.14683533	62.46707153	62.46250916	79.11595917	104.0157013	49.15973663	83.7609787	101.7573547	194.9654541	67.33444214
A0A024R201;Q9UNM6	DRLEFWCTDVK	32.15399551	32.0412674	32.43065643	32.05270767	32.22902298	32.13890076	32.23748779	32.20768356	32.17141724	32.10788727	32.08368683	32.20053482	32.13650131	32.26910019	32.08627319	32.34524536	70.74913788	73.80627441	66.41281128	62.86668777	67.59057617	60.96728897	53.33781433	62.80129242	64.72364044	54.92055511	72.76844788	75.2792511	77.35683441	64.93237305	97.4927063	89.62607574
A0A024R201;Q9UNM6	VLDLQQIK	26.56004333	26.50076294	26.7945137	26.37127304	26.48093414	26.54771805	26.74717712	26.55553436	26.5192337	26.55920982	26.50080872	26.40496063	26.59051323	26.98639488	26.62805176	26.79924393	82.91369629	85.82134247	94.68212891	90.40131378	76.8463974	113.0625458	72.24143219	76.96323395	88.28196716	84.42922974	50.3494873	34.23877716	45.29509735	27.35061073	20.42454529	22.25109291
A0A024R201;Q9UNM6	FLGCVDIK	27.6552887	Filtered	27.8683567	27.41061592	27.6373539	27.6588459	27.8026371	27.60806465	27.64094543	27.76339531	27.56675529	27.50547981	27.6537571	Filtered	Filtered	27.9157505	93.23506165	NaN	89.81671143	14.2460289	76.61678314	83.0667038	59.81698227	93.31437683	93.08843231	77.66268158	46.90985489	21.66198158	14.72047997	NaN	NaN	40.0798645
A0A024R201;Q9UNM6	YYQTIGNHASYYK	18.78577042	18.25839615	18.67442322	18.29372406	18.63984871	18.51816368	18.58967209	18.48350906	18.48180389	18.69739914	18.68082428	18.29564476	18.61676979	18.91160011	18.7340374	18.69482231	78.53227234	79.02721405	46.33441162	59.92647552	53.3572197	66.7292099	38.4274025	65.27559662	55.88763046	64.18468475	78.90895844	47.41959381	75.99440765	46.50532532	53.60597229	42.45075989
A0A024R201;Q9UNM6	YYQTIGNHASYYK	18.75651932	Filtered	18.63720894	Filtered	Filtered	Filtered	18.58699799	Filtered	Filtered	Filtered	Filtered	Filtered	Filtered	Filtered	Filtered	Filtered	78.53227234	79.02721405	46.33441162	59.92647552	53.3572197	66.7292099	38.4274025	65.27559662	55.88763046	64.18468475	78.90895844	47.41959381	75.99440765	46.50532532	53.60597229	42.45075989
A0A024R201;Q9UNM6	LYENFISEFEHR	36.6388588	36.60368729	Filtered	Filtered	36.68251038	Filtered	Filtered	Filtered	Filtered	Filtered	36.54776764	36.61169434	36.91964722	36.68507385	36.75752258	Filtered	41.05018997	29.71815681	NaN	NaN	20.98989487	NaN	NaN	NaN	NaN	NaN	48.00179291	36.11713409	87.11289978	53.38549423	34.51844788	NaN
A0A024R203;P61289;Q6FHK7	LLELDSFLK	40.06972504	40.15692902	40.26967239	40.12592697	40.06017685	40.07356262	40.35876846	40.09189224	40.1246109	40.06412506	40.12803268	40.00812149	40.23908615	40.08963013	40.02359772	40.16856766	972.9459839	973.9765015	1289.509155	1309.047729	1319.68396	760.9981079	1066.437134	1411.69458	1419.948853	1089.551147	888.6370239	1192.74292	1843.085083	1109.760864	1298.422241	1417.848389
A0A024R203;P61289;Q6FHK7	MWVQLLIPR	41.80892944	41.84046936	41.88943481	41.81212997	41.81019211	41.77296066	41.8986969	41.78606415	41.90653229	41.79017639	41.76622391	41.74757004	41.93596268	41.86351395	41.8561554	41.81214905	159.0169678	149.7643738	199.339386	195.8056488	163.5113373	128.8464661	181.519043	213.7011414	246.3911438	164.5766754	138.8590088	182.238678	241.8156128	188.8518677	212.2982178	250.2460022
A0A024R203;P61289;Q6FHK7	MWVQLLIPR	38.23122406	38.42731476	38.49226379	38.29263306	38.29071045	38.27231598	38.5466156	38.33041382	38.33917999	38.2280426	38.29703522	38.29959869	38.49599457	38.26960373	38.36298752	38.48406219	159.0169678	149.7643738	199.339386	195.8056488	163.5113373	128.8464661	181.519043	213.7011414	246.3911438	164.5766754	138.8590088	182.238678	241.8156128	188.8518677	212.2982178	250.2460022
A0A024R203;P61289;Q6FHK7	TVESEAASYLDQISR	37.96358109	38.08529282	38.20603943	38.00645447	38.00984955	38.17218781	38.20454025	38.18774414	38.15932083	37.88869095	38.02679443	38.14366913	38.31349182	38.0657692	38.11137009	38.31748199	195.3473663	237.3622589	343.5169678	314.8285828	310.2872314	267.228241	393.9178772	393.7947083	402.6128845	207.1006012	244.8130951	405.2008057	473.6579895	329.6463623	335.0082703	456.5889893
A0A024R203;P61289;Q6FHK7	NQYVTLHDMILK	31.12779617	31.05778503	31.33288574	30.95748329	31.16293716	31.14748383	31.12899971	31.1125145	31.16393661	31.06581879	30.93809891	31.12669754	31.12631798	31.21378136	31.08405304	31.32441902	61.04323959	74.2572403	86.65606689	94.37450409	71.60276794	92.320961	104.3220367	87.30732727	91.87535858	84.56370544	104.2812042	133.2818604	211.2412262	132.6430969	115.9264908	169.0673828
A0A024R203;P61289;Q6FHK7	SNQQLVDIIEK	30.55006027	30.57040405	30.85336304	30.42499924	30.6065464	30.57240295	30.58055687	30.516119	30.63672256	30.56508255	30.30197334	30.58084297	30.6043911	30.72379494	30.62333488	30.8344574	79.23414612	45.1242485	73.40248871	69.49599457	58.570961	63.4409523	150.6071625	95.27156067	63.34194946	56.83429718	60.36677551	63.74365234	168.7328339	85.38194275	69.77787018	88.71295929
A0A024R203;P61289;Q6FHK7	LDECEEAFQGTK	20.15292549	19.7001152	20.03897858	19.81773758	19.97779465	Filtered	20.03133392	19.98635483	19.79862595	20.01136017	Filtered	19.60711479	19.94681549	20.43039131	20.15969467	20.05947876	59.12792969	49.78845215	76.28376007	86.14727783	63.53324509	NaN	67.83169556	66.25402069	80.22065735	58.0280304	NaN	59.0642395	78.01429749	70.82037354	68.70933533	84.2652359
A0A024R207;B2RCL4;O75781	WLLEGTPSSASEGDEDLRR	29.77037621	29.83058929	30.00981903	29.62666702	29.85081482	29.7394352	29.78751945	29.72840691	29.84908867	29.84113121	29.55674362	29.74795723	29.83003235	30.0265274	29.93933487	30.07330322	332.1905823	441.0237427	373.6758118	486.9716492	324.7927551	50.39883423	528.5596924	430.7956238	415.8179932	459.9480591	262.9485168	439.0426636	196.5426941	483.6752319	305.3210449	389.5683594
A0A024R207;B2RCL4;O75781	MEVLAAETTSQQER	37.59227753	37.61298752	37.64078903	37.51017761	37.57742691	Filtered	37.6604805	37.54529953	37.53811646	37.61048126	37.41356659	37.57042313	37.75882339	37.67584991	37.52750015	37.76541901	25.95882607	56.04070663	33.04153061	32.09689713	14.41182041	NaN	676.644165	85.57406616	26.61787224	28.65213966	86.34191132	298.7355957	235.7938843	164.3712616	210.8473206	286.8012695
A0A024R207;B2RCL4;O75781	ADEVTLSEAGSTAGAAETR	22.21830559	21.94647598	22.17607117	22.04792976	22.23482513	Filtered	22.21648788	22.16067505	22.00494957	22.2069931	22.02610779	21.79749298	22.28078461	22.67917633	22.4004364	22.17815781	128.7269287	127.1365891	102.1488113	144.2725525	124.7108841	NaN	175.2605133	135.3837738	146.2038879	146.4663391	84.52031708	171.0402374	63.12653732	146.3123169	140.7646637	130.7723083
A0A024R207;B2RCL4;O75781	ENAAAPSPVR	10.90788841	10.7071476	10.44264603	9.951063156	10.53844738	Filtered	10.41870213	10.59190083	10.35367393	10.9279089	10.62734413	10.59829712	10.37449455	10.48293304	10.84473801	10.62584496	110.395813	81.17718506	91.2154007	133.7661591	80.43119812	NaN	128.9506989	153.7516632	169.1102753	61.56731415	99.67274475	89.646492	34.7363739	87.44147491	43.00817108	20.21970367
A0A024R207;B2RCL4;O75781	WLLEGTPSSASEGDEDLR	33.33235168	33.23034668	33.56925583	33.26044846	33.35425186	Filtered	33.4081192	33.33558273	33.22754669	33.26772308	33.20359802	Filtered	33.23779297	33.40227127	33.19554901	33.50768661	42.34865189	51.45814133	62.98611832	56.29223251	46.41920471	NaN	50.85207367	52.28899384	59.77986908	43.23801422	20.27211761	NaN	25.94083023	53.47172546	47.92363739	49.29371262
A0A024R207;B2RCL4;O75781	KTEVVMNSQQTPVGTPK	15.68375587	15.54143524	15.65198135	15.37521458	15.6893425	Filtered	15.57506466	15.49010658	15.45923996	15.74941254	15.58133316	15.27592373	15.67950535	15.73471642	15.82824516	15.59559345	15.99341202	23.71410179	28.68813515	62.25912476	48.19993591	NaN	64.56082153	67.67188263	84.27654266	82.84980011	20.46813965	19.76006317	30.01226234	94.60709381	33.04627228	49.36608505
A0A024R210	EEHEVAVLGAPPSTILPR	30.81056786	Filtered	30.9729805	30.7705307	30.85107994	30.79574585	Filtered	30.82452774	30.86268997	30.76979256	30.70066452	30.99824524	Filtered	30.88327408	30.79610062	Filtered	23.59641266	NaN	20.78658295	27.87477493	47.87347794	39.25599289	NaN	25.9637661	53.13648605	41.27577591	37.11149597	13.91622925	NaN	24.3401432	33.87872314	NaN
A0A024R233	TFLRPSPEDEAIYGPNTK	26.79394531	26.84106255	27.05500412	26.6876297	26.73610687	26.82156563	26.94918633	26.84523964	26.81160927	26.84099579	26.70286179	26.70799255	26.80317307	27.21763229	26.93372726	27.02784348	219.7383728	126.4569626	163.5451813	157.8986969	197.3501282	567.6338501	253.1109314	201.2290955	182.1590729	209.6770172	203.4455414	439.9222412	523.9144897	228.9621582	176.1631165	226.6638489
A0A024R233	YQEEPPAPQPK	13.10974216	12.81860065	12.75076389	12.43992424	12.92142868	12.77834606	12.82823372	12.82309723	12.73093796	13.06594563	12.91687012	12.70443726	12.77331543	12.87089348	13.04148293	12.80915928	82.76725006	59.16024399	90.43418121	101.9289398	143.8271942	572.6474609	157.6545105	79.69311523	142.8959961	112.8526611	170.9650269	315.1289368	436.6654968	174.1476288	120.9425125	161.7006226
A0A024R233	DTIQHQQGEAVWVSEGK	22.62068558	22.30359268	22.6155262	22.40764999	22.64509583	22.43813896	22.62936211	22.52836037	22.40192986	22.60655785	22.42570496	22.21313858	22.66976166	23.06554031	22.8106575	22.57509232	63.32873154	29.09136391	56.24092102	54.00351334	74.90524292	354.8172607	96.733078	64.50876617	57.64660645	69.82990265	125.9230804	110.7815704	240.1697693	66.92398071	90.17102814	75.96163177
A0A024R233	MQELQEAQNAR	16.09130287	15.29509258	15.61032963	15.24054623	15.6663065	15.26559067	15.57329273	15.49631023	15.37773132	15.71042824	15.50511742	15.13326073	15.59801579	15.77280617	15.87436295	15.53534222	28.94215775	42.06692123	74.98682404	45.81765366	88.81432343	284.0127869	74.25946045	94.33400726	56.19508743	76.82631683	66.13194275	133.2726898	121.3388519	73.90918732	67.25682068	84.87198639
A0A024R233	SNPSAVAGNETPGASTK	12.24221325	11.96171379	11.85943604	11.43153	11.95280838	11.85242558	11.81452274	11.89172935	11.74924278	12.20907593	11.96710014	11.83700657	11.76216412	11.83593178	12.11537552	11.87786198	20.27778244	20.61205673	43.58753967	50.58342361	50.07512665	249.286438	56.07601929	57.33734512	53.47189331	51.77645874	57.77835083	67.17259979	55.16606903	43.39215088	40.39596176	79.90576172
A0A024R233	LANELPDWFQTAK	Filtered	37.51906204	37.5548439	37.37905121	37.42237473	37.44382095	37.55592728	37.47796249	37.52392578	37.29589844	37.34888077	37.47916031	37.67819214	37.43307495	37.4654808	37.68213654	NaN	420.1407776	448.3409119	438.8135376	444.2262573	1147.422119	611.3414307	686.9749756	584.7269287	377.1955872	440.2373352	562.421936	476.697937	480.3457031	511.1591797	493.1032104
A0A024R233	STGDIAGTVVPETNKEPR	19.98989487	Filtered	Filtered	19.62812805	19.76957512	19.63199234	19.82048798	19.80464554	19.62495804	19.82707787	19.76285172	19.34574509	19.79973602	20.26468849	19.94083786	19.83001137	72.36612701	NaN	NaN	63.3572998	62.73596573	191.556839	101.8221512	83.10882568	50.01793671	79.40145874	73.71777344	128.1398315	177.6900024	77.02470398	66.72934723	100.867485
A0A024R233	SIDQDYER	14.32901859	14.08564568	14.29447842	Filtered	14.13788605	13.9444437	14.12182045	14.09285355	13.8810482	14.29072189	14.13613033	13.85714245	14.02975464	14.16734791	14.32453728	14.03889561	113.0827484	46.83880615	47.3704071	NaN	80.54399109	152.3845367	80.54511261	74.58195496	66.52771759	73.0165329	74.24282837	141.6451874	140.8618164	78.60357666	78.00845337	77.41143799
A0A024R233	AEQMASVQNAQR	12.55053234	12.28069782	12.18903732	11.69744682	12.28512383	12.16878986	12.1149292	12.21078873	12.03630924	12.5254631	Filtered	12.15598297	12.03074741	12.16823006	12.43442345	12.25268173	102.3967285	53.02615356	70.69346619	32.907444	44.15660858	141.0539093	43.47657394	54.03184509	67.0369339	42.04867172	4.106313229	84.62690735	86.48985291	51.14367294	47.91669464	79.30597687
A0A024R233	AEQMASVQNAQR	Filtered	Filtered	Filtered	7.439247608	8.079619408	8.173493385	8.077004433	8.393526077	Filtered	8.399820328	8.242736816	8.187181473	7.947577	8.098614693	8.542705536	8.073799133	102.3967285	53.02615356	70.69346619	32.907444	44.15660858	141.0539093	43.47657394	54.03184509	67.0369339	42.04867172	4.106313229	84.62690735	86.48985291	51.14367294	47.91669464	79.30597687
A0A024R233	DGNLHEGDIILK	23.76275253	23.6184845	Filtered	Filtered	23.79780006	23.68136597	Filtered	23.72357178	23.75665665	23.79383659	23.49868584	23.39511681	23.67898178	23.94990158	Filtered	23.73332405	58.88829041	33.56750107	NaN	NaN	51.58068085	100.7344971	NaN	38.45039368	38.2280426	39.04192352	55.83157349	50.67263794	54.28734207	29.419981	NaN	36.43154526
A0A024R233	MSYLTAMGADYLSCDSR	Filtered	Filtered	Filtered	36.61090088	36.63820648	36.53744125	36.7106781	36.51041031	Filtered	Filtered	36.4131012	36.54875565	36.84875107	36.6354599	36.69993973	36.83675385	NaN	NaN	NaN	8.664102554	5.483188629	26.69856453	4.684459209	8.952583313	NaN	NaN	9.531844139	10.33843613	27.53720093	10.65866184	9.948899269	3.916581154
A0A024R233	GSYGSDAEEEEYR	16.8904953	Filtered	Filtered	Filtered	16.96520424	16.53789139	16.83784866	16.70766449	16.69260597	Filtered	Filtered	16.49865723	16.96872139	17.03729057	Filtered	16.91929245	29.86265373	NaN	NaN	NaN	20.52933121	50.16745758	24.64506912	30.51876068	18.83886719	NaN	NaN	39.984478	65.18844604	26.67149544	NaN	41.23284149
A0A024R233	SSEPVQHEESIR	Filtered	Filtered	Filtered	Filtered	Filtered	Filtered	Filtered	Filtered	10.44757557	Filtered	Filtered	10.70815086	10.50828838	10.63532066	Filtered	Filtered	NaN	NaN	NaN	NaN	NaN	NaN	NaN	NaN	11.83659077	NaN	NaN	16.79860497	13.35254383	12.77886009	NaN	NaN
A0A024R233	RPVVLFGPIADIAMEK	Filtered	Filtered	Filtered	Filtered	Filtered	38.57797623	38.78853607	Filtered	Filtered	Filtered	38.68244553	38.80750656	38.94519806	Filtered	Filtered	Filtered	NaN	NaN	NaN	NaN	NaN	84.28961945	19.42003632	NaN	NaN	NaN	70.53890228	25.13176346	51.93977737	NaN	NaN	NaN
A0A024R233	HPDIYAVPIK	Filtered	Filtered	Filtered	Filtered	Filtered	22.6686039	22.89162445	Filtered	Filtered	Filtered	Filtered	Filtered	22.86293411	Filtered	Filtered	Filtered	NaN	NaN	NaN	NaN	NaN	56.91201401	25.86693382	NaN	NaN	NaN	NaN	NaN	48.32742691	NaN	NaN	NaN
A0A024R233	EDAVLYLLEIPK	Filtered	Filtered	Filtered	Filtered	Filtered	42.20354462	Filtered	Filtered	Filtered	Filtered	Filtered	Filtered	42.23365021	Filtered	Filtered	Filtered	NaN	NaN	NaN	NaN	NaN	45.63130188	NaN	NaN	NaN	NaN	NaN	NaN	22.16923904	NaN	NaN	NaN
A0A024R244;A8K4G2	EALPMDTEVYESPYADPEEIRPK	32.25409317	32.1892395	32.50421143	32.14222717	32.31319809	32.28153992	32.28982925	32.26792908	32.19711304	32.15483093	32.18647385	32.30064392	32.17281723	32.32934952	32.11994934	32.42143631	91.20724487	105.8968201	77.75972748	95.34567261	92.26096344	50.60918045	60.69854736	108.1709366	117.5884781	87.0090332	68.73278809	76.38587189	15.76883221	152.2188416	101.2122803	65.52258301
A0A024R244;A8K4G2	EALPMDTEVYESPYADPEEIRPK	29.54798126	29.65338898	29.77150917	29.38034058	29.57792091	29.50108719	29.53321838	Filtered	29.62404251	29.61342812	29.34763718	29.49102783	Filtered	29.70844841	29.63982391	29.87483215	91.20724487	105.8968201	77.75972748	95.34567261	92.26096344	50.60918045	60.69854736	108.1709366	117.5884781	87.0090332	68.73278809	76.38587189	15.76883221	152.2188416	101.2122803	65.52258301
A0A024R244;A8K4G2	QTWNLQGQALEQAIISQKPQLEK	36.38457489	36.47696304	36.46224213	36.32383347	36.42816544	36.24233246	36.4953804	36.27648163	36.46604919	36.32036591	36.31740952	36.38392639	36.64936066	36.42280197	36.54037094	36.57626343	37.68486786	63.93781281	43.75914383	55.96401978	50.43766022	59.39538956	62.64200211	85.27877045	65.37828827	62.25203323	91.02162933	36.13439178	10.92113972	83.80474091	35.99089432	42.43753815
A0A024R244;A8K4G2	THASPADLCHYHSQESDGLVCLLK	28.9605732	29.04473877	29.16283798	28.82210922	29.05160522	28.87370682	28.96167374	28.86273956	29.05253601	29.03660011	28.74426842	28.85839272	28.99087524	29.24065208	29.07619095	29.30328941	45.71040726	33.93475342	53.06528854	26.96940041	42.34791946	62.43852997	42.65470123	61.06411362	38.053936	41.88936996	53.69497299	39.090271	23.93187714	77.6097641	67.55847168	27.9867363
A0A024R244;A8K4G2	PQLPGSHPATWSAGGIISR	28.22418594	28.27375412	28.44513321	28.0857563	28.23274612	28.17454338	28.27044296	28.17962074	28.19923401	28.26847458	28.05050087	28.07165909	Filtered	28.56539536	28.32131195	28.51651001	64.46011353	109.8871918	71.65309143	106.0284729	71.51907349	128.5268707	69.42697906	110.9280853	109.708725	100.6858368	98.32344818	67.60800934	NaN	127.5879288	114.6398315	72.58229065
A0A024R244;A8K4G2	LIATTAHEK	8.128383636	7.994033337	7.572382927	7.147763252	7.742943287	7.850128174	7.615337849	8.067426682	7.576887131	8.07109642	7.927268028	7.935564995	Filtered	7.788517475	8.163488388	7.734426022	11.79434776	44.45762253	45.79886627	31.77254677	17.80887985	58.13063431	49.3928833	20.38295555	23.8588295	36.84530258	51.10383606	42.62798691	NaN	49.32764435	82.01781464	46.80772781
A0A024R244;A8K4G2	WYAPECINYYK	32.03078079	31.88622093	32.20117188	31.82850075	32.00752258	Filtered	32.03717041	32.00477982	31.99237633	31.91296768	31.8807888	31.96840668	Filtered	32.04758835	31.86735153	32.14765549	73.80131531	86.60466003	83.17071533	68.79649353	77.33739471	NaN	92.4697113	67.87923431	112.1932831	97.43234253	91.26706696	52.09344101	NaN	70.91178894	63.92627335	65.58895111
A0A024R244;A8K4G2	KFDTLWQLVEHYSYK	41.13647842	Filtered	41.3178978	41.18743896	41.16160965	41.02340317	41.36178589	41.08434677	41.287117	41.15754318	41.16287613	40.95539856	Filtered	41.19095612	41.20753098	41.14498901	15.79109478	NaN	10.63454533	7.44175005	16.27232552	41.86035156	22.74859428	16.19469643	14.65675926	10.2680521	12.29449749	18.49952126	NaN	16.95909309	23.17294121	20.8561573
A0A024R244;A8K4G2	MGCPAGCPR	Filtered	Filtered	9.735589981	9.12975502	9.767582893	9.824198723	9.682445526	9.985861778	9.550958633	10.14912701	9.9520998	9.867314339	Filtered	9.810460091	10.16157913	Filtered	NaN	NaN	33.15037537	32.40694046	56.42377472	50.78915405	38.73793793	92.72688293	57.69044495	51.34725189	24.88335991	38.2327652	NaN	32.78828812	31.55953789	NaN
A0A024R248	VLGFSPVIIDR	Filtered	36.00475311	36.04583359	35.79045486	35.9133873	35.83654785	35.98589706	35.83881378	35.94856644	35.81093979	35.8318367	35.81060028	36.04938889	Filtered	35.91131592	36.14892578	NaN	133.3068542	217.3397675	77.56912231	181.8816833	183.5383301	195.7030334	174.077774	106.2245178	48.99210358	102.7517548	109.5623703	123.0611343	NaN	177.6723785	120.5607147
A0A024R248	HALQNSDCTELDSGSQSGELSNR	17.62318802	Filtered	Filtered	17.2880764	Filtered	Filtered	Filtered	Filtered	Filtered	Filtered	17.57149124	17.15174294	17.59249878	17.83932877	Filtered	17.56167221	8.964262962	NaN	NaN	6.349518299	NaN	NaN	NaN	NaN	NaN	NaN	5.670233727	6.579347134	5.311355591	2.520558119	NaN	7.038352966
A0A024R254;Q9Y5V3	IPFTFWAR	Filtered	38.88981628	39.00791931	38.79771423	38.8994751	38.81983948	39.13415527	38.90199661	38.84955978	Filtered	38.88184357	38.8766098	39.03025436	38.79598999	38.85207748	39.03173447	NaN	128.4092865	130.3453979	147.2346954	90.8458786	254.1115265	143.3178253	161.1229248	75.80406952	NaN	190.3138733	134.8173065	346.5027161	100.7427368	110.0417786	203.7825012
A0A024R258;B3KNI2;B3KNI8;Q9UMX0	EKEEFAVPENSSVQQFK	25.59960938	25.48709488	25.79410934	25.3708725	25.56295586	25.61645508	25.65620804	25.62426186	25.63324928	25.6439209	25.43395042	25.50293732	25.58756447	25.93278122	25.64614868	25.76436234	333.2070007	939.4088135	767.0093994	655.0797119	531.6966553	611.460022	533.9506836	798.5698242	537.032959	530.4956665	463.9873657	558.1981201	645.7022705	452.5089111	345.5852356	587.824585
A0A024R258;B3KNI2;B3KNI8;Q9UMX0	EKEEFAVPENSSVQQFK	25.55708694	25.51634598	25.78613281	25.41873741	25.5789032	25.62709045	25.63228607	25.62159729	25.61995697	25.62530708	25.4445858	25.47902107	25.59820366	25.97265053	25.69935989	25.80157089	333.2070007	939.4088135	767.0093994	655.0797119	531.6966553	611.460022	533.9506836	798.5698242	537.032959	530.4956665	463.9873657	558.1981201	645.7022705	452.5089111	345.5852356	587.824585
A0A024R258;B3KNI2;B3KNI8;Q9UMX0	NPEISHMLNNPDIMR	29.8022728	29.83058548	30.025774	29.63730049	29.8454895	29.72614479	29.78485298	29.70447731	29.88896561	29.81721115	29.57799721	29.76922035	29.83268929	29.99728012	29.91542435	30.08393478	168.9497375	201.9317169	185.5109558	186.3345642	161.8925781	411.0041504	162.1461792	182.7468109	180.5416718	184.9349518	185.0918884	136.4881897	177.6548309	174.0647583	169.9131165	169.259613
A0A024R258;B3KNI2;B3KNI8;Q9UMX0	NPEISHMLNNPDIMR	25.72984886	25.62000465	25.87916946	25.54102898	25.66932487	25.74935913	25.77320099	25.6933651	25.74754333	25.70770645	25.6705246	25.61988258	25.69655037	26.11088753	25.83227158	25.89459991	168.9497375	201.9317169	185.5109558	186.3345642	161.8925781	411.0041504	162.1461792	182.7468109	180.5416718	184.9349518	185.0918884	136.4881897	177.6548309	174.0647583	169.9131165	169.259613
A0A024R258;B3KNI2;B3KNI8;Q9UMX0	NPEISHMLNNPDIMR	22.99193573	22.83970642	22.95489883	22.80289459	23.0243454	22.83605957	23.03251457	22.96073914	22.90605164	22.99639702	22.79162025	22.6243248	23.04634285	23.38899422	23.20580101	22.97556305	168.9497375	201.9317169	185.5109558	186.3345642	161.8925781	411.0041504	162.1461792	182.7468109	180.5416718	184.9349518	185.0918884	136.4881897	177.6548309	174.0647583	169.9131165	169.259613
A0A024R258;B3KNI2;B3KNI8;Q9UMX0	NPEISHMLNNPDIMR	29.83504486	29.81552696	29.98147583	29.5929985	29.83308983	29.69778252	29.79638481	29.70271301	29.87920952	29.82606506	29.54167557	29.76745796	29.87876511	30.003479	29.87641525	30.09545517	168.9497375	201.9317169	185.5109558	186.3345642	161.8925781	411.0041504	162.1461792	182.7468109	180.5416718	184.9349518	185.0918884	136.4881897	177.6548309	174.0647583	169.9131165	169.259613
A0A024R258;B3KNI2;B3KNI8;Q9UMX0	ALSNLESIPGGYNALR	32.90530014	32.85112762	33.19004822	32.85200882	32.92453003	32.83176804	32.96501541	32.92975616	32.8350563	32.8326416	32.77655029	32.84293747	32.84263611	33.04965591	32.76051331	33.05936432	415.0757446	317.3956909	340.1634521	368.8597412	330.0726013	384.910614	355.6746216	311.223877	347.5069885	301.2325439	301.3872681	310.209137	434.8951721	317.8680115	339.4077759	332.6116333
A0A024R258;B3KNI2;B3KNI8;Q9UMX0	QLIMANPQMQQLIQR	34.64269257	34.61788559	34.79729462	34.54998779	34.67274094	34.52428436	34.71078873	34.56102753	34.54600906	34.58089066	34.5248642	34.503582	34.67598343	34.71013641	34.55384827	34.78086853	171.2281342	278.1786194	234.0288696	270.7685242	203.0389557	165.9144287	167.4161377	267.6894226	255.0515747	278.2262878	181.3387909	168.3740082	132.0507507	230.1130524	209.7761078	249.7208405
A0A024R258;B3KNI2;B3KNI8;Q9UMX0	AESGESGGPPGSQDSAAGAEGAGAPAAAASAEPK	22.0561142	21.90393448	22.0165863	21.86453629	22.05399513	21.80987167	22.01713943	21.96132851	21.80294418	22.03684616	21.87462234	21.67522812	22.02828217	22.49842262	22.19045067	21.94958305	256.0805054	180.1190186	230.320282	274.3973999	220.9420319	157.6993866	171.7901154	190.8136139	244.8524323	259.532074	155.1008606	174.103241	152.069809	266.3380737	143.6029053	174.3154602
A0A024R258;B3KNI2;B3KNI8;Q9UMX0	SHTDQLVLIFAGK	34.41412354	34.34402084	34.60591888	34.3398056	34.47864914	34.34881592	34.52205658	34.35637665	34.34666824	34.37623596	34.33605194	34.28027725	34.44210052	34.49481964	34.2986908	34.58948135	27.89021111	31.6484108	26.66499519	25.83278275	24.23404503	36.31132889	37.37199402	31.5251503	22.77507591	21.78130341	47.61987305	32.40222931	39.57242966	46.73077774	35.60070419	46.23970413
A0A024R258;B3KNI2;B3KNI8;Q9UMX0	NPAMMQEMMR	27.84759903	27.81747246	28.01809311	27.66934013	27.77911949	27.84313583	27.93642235	27.7977314	27.8040657	27.86001205	27.6739521	27.63925743	27.85133743	28.18348503	27.95005798	28.02567291	142.4925232	211.1469574	167.3423767	184.7460785	152.7606659	165.1375122	133.209549	152.2174072	208.4419556	166.4705811	67.32978821	124.4962082	153.3417816	162.6753235	152.1412964	169.5894318
A0A024R258;B3KNI2;B3KNI8;Q9UMX0	NPAMMQEMMR	19.01079941	18.61908913	18.81973267	18.45231628	18.80110741	18.6422081	18.77490997	18.68461227	18.58729362	18.7975235	18.8553772	18.41438293	Filtered	19.07560158	18.96971512	18.86936378	142.4925232	211.1469574	167.3423767	184.7460785	152.7606659	165.1375122	133.209549	152.2174072	208.4419556	166.4705811	67.32978821	124.4962082	153.3417816	162.6753235	152.1412964	169.5894318
A0A024R258;B3KNI2;B3KNI8;Q9UMX0	NPAMMQEMMR	22.28302956	21.20839882	21.50177956	21.62089348	22.2224102	Filtered	22.32103539	21.76551819	21.98191452	22.18660736	22.12268448	21.79040909	21.81916618	22.27336311	21.97871208	22.197649	142.4925232	211.1469574	167.3423767	184.7460785	152.7606659	165.1375122	133.209549	152.2174072	208.4419556	166.4705811	67.32978821	124.4962082	153.3417816	162.6753235	152.1412964	169.5894318
A0A024R258;B3KNI2;B3KNI8;Q9UMX0	NPAMMQEMMR	19.01877403	18.62174606	18.97123909	18.44700241	18.78515625	Filtered	18.81479263	18.70853615	18.6856308	18.78955078	18.8952446	18.30272865	18.96942711	19.06762314	18.98566055	18.89328194	142.4925232	211.1469574	167.3423767	184.7460785	152.7606659	165.1375122	133.209549	152.2174072	208.4419556	166.4705811	67.32978821	124.4962082	153.3417816	162.6753235	152.1412964	169.5894318
A0A024R258;B3KNI2;B3KNI8;Q9UMX0	NPAMMQEMMR	Filtered	21.17650223	21.47785187	21.21950912	21.42749023	Filtered	21.53693008	21.47846603	21.22695351	21.40772629	21.38371849	21.03556442	21.5426445	21.97033691	21.67305374	21.49858665	142.4925232	211.1469574	167.3423767	184.7460785	152.7606659	165.1375122	133.209549	152.2174072	208.4419556	166.4705811	67.32978821	124.4962082	153.3417816	162.6753235	152.1412964	169.5894318
A0A024R258;B3KNI2;B3KNI8;Q9UMX0	EANLQALIATGGDINAAIER	Filtered	40.5627327	40.69411469	40.49981689	40.46599579	40.45279694	40.80978775	40.48437881	40.53306198	40.52312088	40.53917694	40.3740387	40.65284348	40.52730179	40.44293976	40.52916336	NaN	94.90423584	166.0673981	78.00453949	106.7582245	89.30741119	222.5490875	154.9140015	125.6751022	101.8236923	61.96227264	95.4306488	159.5480652	110.9095383	234.4363251	180.2383881
A0A024R258;B3KNI2;B3KNI8;Q9UMX0	FQQQLEQLSAMGFLNR	39.42828751	39.53672028	39.62285233	39.49233246	39.39741135	39.37097931	39.74122238	39.51154709	39.49369431	39.41188049	39.49441528	39.42774582	39.60811615	39.42422867	39.41132355	39.56423569	366.825531	361.1991272	213.2372589	394.7978516	289.5292664	261.5618591	233.8040771	346.9155579	370.7749023	312.1387329	169.191803	268.355957	328.3702393	236.4990845	281.1267395	180.3494263
A0A024R258;B3KNI2;B3KNI8;Q9UMX0	FQQQLEQLSAMGFLNR	Filtered	39.53937531	39.74777603	39.48169708	39.37348938	Filtered	39.72261047	39.48231125	39.50698471	39.40390396	39.44391251	Filtered	39.61076736	39.44284058	Filtered	39.67858124	366.825531	361.1991272	213.2372589	394.7978516	289.5292664	261.5618591	233.8040771	346.9155579	370.7749023	312.1387329	169.191803	268.355957	328.3702393	236.4990845	281.1267395	180.3494263
A0A024R258;B3KNI2;B3KNI8;Q9UMX0	EEFAVPENSSVQQFK	Filtered	Filtered	28.99713898	Filtered	Filtered	28.75318527	28.8384552	28.73160362	Filtered	Filtered	28.40846634	28.66615105	28.76925278	29.10421371	Filtered	29.11899948	NaN	NaN	64.0293045	NaN	NaN	80.98300934	68.99150085	68.61862183	NaN	NaN	47.98921585	45.8086586	75.35425568	37.94820786	NaN	72.33149719
A0A024R280;B4DHQ3;Q9Y617	DDLLGFALR	Filtered	39.41885376	Filtered	39.30804825	39.24768829	39.25580597	39.55956268	39.36979294	39.33866501	39.27277756	Filtered	Filtered	39.5088768	Filtered	Filtered	Filtered	NaN	62.85822296	NaN	66.37911224	96.44957733	95.00539398	167.348053	74.30316162	129.1946106	128.1706696	NaN	NaN	137.9244537	NaN	NaN	NaN
A0A024R280;B4DHQ3;Q9Y617	GAVLVCDMSSNFLSKPVDVSK	Filtered	Filtered	Filtered	Filtered	Filtered	Filtered	34.00985336	Filtered	Filtered	Filtered	Filtered	Filtered	33.94584656	Filtered	33.40643311	Filtered	NaN	NaN	NaN	NaN	NaN	NaN	31.46128654	NaN	NaN	NaN	NaN	NaN	9.234736443	NaN	116.9403992	NaN
A0A024R2A3;A6NEL0;A6NL93;P05114;Q3B790;Q6NSG7	TEESPASDEAGEK	8.931174278	8.796759605	8.364665985	7.806934834	8.492503166	8.589091301	8.489902496	8.817089081	8.278700829	8.844854355	8.676909447	8.645271301	8.426930428	8.593898773	8.960935593	8.534562111	404.0471802	321.3079834	333.0638123	316.9118958	472.8039551	277.2669067	357.7885742	388.0861206	457.2640686	441.2479248	383.6480408	490.1998291	795.1920776	492.2288818	424.5057983	477.3586731
A0A024R2A3;A6NEL0;A6NL93;P05114;Q3B790;Q6NSG7	EDLPAENGETK	12.76766396	12.52971268	12.42739391	11.97564888	12.51297951	12.41774464	12.40906811	12.45176888	12.29324055	12.75584126	12.54565239	12.39698982	12.30097866	12.45445538	12.70743942	12.45384693	324.5428162	356.7938843	395.8232727	267.7683105	409.7138062	211.6688995	290.4237671	409.1251526	400.9189758	363.0037537	295.6777954	362.5012207	667.8846436	372.3021545	336.604248	439.276123
A0A024R2B3;A0A024R2C4;A0A1L4AQQ4;A0A1L4AQQ5;A0A1L4AQQ8;A0A1L4AQR0;A0A1L4AQR6;A0A7I2V3S7;A0A7I2V5Q7;A9QXG9	FATVVEELFR	Filtered	41.39564896	41.47116089	41.39391708	41.40259933	Filtered	41.54164886	41.34127045	41.48566437	41.37461472	41.36133194	41.28416061	41.54428101	41.42134094	41.3874054	41.38067245	NaN	101.5110092	95.56102753	135.328125	107.3965378	NaN	122.4994202	125.1597824	123.2298508	204.945816	113.1352386	69.91916656	498.3762512	191.7381287	131.0059662	128.9221649
A0A024R2E9;B2RB57;B3KQM6;O95352	FDNVLPVSLAFDK	39.3095665	39.46581268	39.525383	39.35765457	39.29197693	39.28947449	39.62245178	39.36890411	39.35903549	39.33036423	39.3756752	39.27976227	39.53723145	39.3241272	39.2792511	39.44284439	717.1149902	1140.699951	1229.111572	1534.543579	1474.866577	925.8473511	1279.651978	1204.386719	1576.476563	1249.200928	713.8086548	411.3230286	498.9478455	1239.995361	996.9780273	775.5927124
A0A024R2E9;B2RB57;B3KQM6;O95352	LGCYFCNDVVAPGDSTR	29.91745186	29.9563961	30.15158653	29.80563164	29.95801544	29.82004738	29.93199158	29.86222076	30.036026	29.99351692	29.66129303	29.8578167	29.95319366	30.12043762	30.01199341	30.17785072	362.4279785	371.4599304	381.1815186	401.3676758	338.8483276	167.7615662	314.9456787	312.3448486	388.0560913	320.3582153	214.2642059	227.2562103	170.4339752	355.1393127	363.1581421	319.2367249
A0A024R2E9;B2RB57;B3KQM6;O95352	LPEMAFSPDCPK	29.30609894	29.39024925	29.5695076	29.17297935	29.35998154	29.34161949	29.37639236	29.2986908	29.36621475	29.35825348	29.14029503	29.27307129	29.35773087	29.59681129	29.48029518	29.62492561	338.4383545	320.4522095	311.1427917	419.9078369	348.5125122	309.8442078	239.8704529	356.1365356	331.1906128	270.6502075	331.3655701	207.230835	174.2103729	367.915741	371.6773071	258.742218
A0A024R2E9;B2RB57;B3KQM6;O95352	QPLYEFEDCLGGGKPK	30.34893036	30.33206177	30.52201271	30.18130112	30.40808105	30.28886032	30.37677574	30.24855042	30.42232513	30.36124039	30.10083389	30.31593704	30.36873245	30.46418953	30.38234901	30.60673141	317.0155334	316.9052734	278.7211304	381.3511047	299.7412109	260.39151	263.7420654	285.1023865	321.7836914	245.4682312	231.3088684	211.6034546	135.9178314	228.0550842	191.1944733	236.3062286
A0A024R2E9;B2RB57;B3KQM6;O95352	DVAHSIIFEVK	32.30459595	32.22911835	32.57866669	32.22993469	32.37166595	32.35064316	32.39083099	32.36094284	32.29812622	32.2505188	32.23698425	32.33254242	32.27915192	32.44895554	32.23423386	32.51978302	548.2560425	108.0943222	275.943634	226.8018646	214.0276794	462.6877747	245.4909363	191.7053528	244.3423615	157.9544983	176.7151947	116.7306519	145.1039581	297.1996155	327.2929077	180.605896
A0A024R2E9;B2RB57;B3KQM6;O95352	CLLLGAGTLGCNVAR	32.94427872	32.92466736	33.20510864	32.86972809	32.97414398	32.97444534	32.99337387	32.96342468	32.8740387	32.91415405	32.82882309	32.87926102	32.90023422	33.05408096	32.83670425	33.09038162	161.8239288	140.4610443	120.6924438	178.6075745	172.274292	196.1845551	115.4262161	133.4788055	190.6313019	124.681015	166.5300446	98.89425659	86.50662231	118.0563889	126.4185715	125.0889587
A0A024R2E9;B2RB57;B3KQM6;O95352	HYSDFFQGQR	22.59677124	22.14406013	22.59959793	22.38109207	22.62914848	22.51525497	22.60012627	22.57621574	22.45775223	22.58263397	22.40443611	22.17327118	22.67775154	23.05757141	22.81331825	22.60964966	135.54599	203.0424042	139.6622314	174.3993835	127.3983002	153.3348083	110.8813019	132.9080353	128.4828339	101.8315659	126.5297699	103.1159821	88.79004669	131.9727631	141.7130127	134.0475311
A0A024R2E9;B2RB57;B3KQM6;O95352	MNEPPTSLGLVPHQIR	26.69116974	26.57608795	26.80602646	26.43062592	26.48448944	26.63635445	26.65764618	26.55642319	26.55467224	26.63187981	26.47245407	26.40849686	26.57545471	26.92613792	26.6608448	26.81873703	127.5088577	113.9076843	190.1759491	146.5166779	112.1629562	113.115181	174.3209381	132.3718872	155.8200226	124.3868332	105.2623749	99.73750305	67.99468231	119.3446732	141.3482208	125.0509415
A0A024R2E9;B2RB57;B3KQM6;O95352	YDENMVLVSLLK	41.73981857	41.71022797	41.75391006	41.67922592	41.66929626	41.61081696	41.76315308	41.63453674	41.76300049	41.64929581	41.62535858	41.59872818	41.78436661	41.69332123	41.68869781	41.66330338	16.38136292	58.28614044	61.16732788	84.52999878	68.21231079	69.67140961	63.69437027	63.14927292	71.97998047	52.12197495	46.31539536	45.9717865	39.00453949	67.84410095	67.80560303	64.65175629
A0A024R2E9;B2RB57;B3KQM6;O95352	YDENMVLVSLLK	39.12173462	39.21943283	39.31094742	39.1964035	39.09883499	Filtered	39.41065979	39.22094727	39.19778824	39.1186142	39.2754631	39.16369629	39.33599854	39.14154816	39.13125992	39.29221725	16.38136292	58.28614044	61.16732788	84.52999878	68.21231079	69.67140961	63.69437027	63.14927292	71.97998047	52.12197495	46.31539536	45.9717865	39.00453949	67.84410095	67.80560303	64.65175629
A0A024R2E9;B2RB57;B3KQM6;O95352	LAESSVDLNLK	25.32045364	25.30364609	25.32360458	25.02255058	25.24657249	25.17255974	25.38774872	25.45674324	25.18936729	25.2637558	25.06974411	25.13615036	Filtered	25.7015152	25.36166191	25.37088013	95.79269409	71.65432739	77.73526001	59.02019882	54.0680809	96.79255676	129.9023132	58.66425705	78.91651917	84.35393524	52.85704422	50.72055817	NaN	99.38391113	92.96953583	47.29080582
A0A024R2E9;B2RB57;B3KQM6;O95352	SGTALENPVLLNK	27.3868084	27.35939789	27.48559189	27.18466187	27.25984192	27.33721542	27.36128426	Filtered	27.303339	27.30883408	27.11484909	27.2183342	27.32411194	27.77051353	27.51315689	27.61268616	59.81008911	42.80550385	93.70639038	30.93505478	58.39770508	69.50016022	120.9540482	NaN	66.15976715	32.36654282	38.22400665	27.25381279	38.68744278	21.84160042	18.15362167	36.91818237
A0A024R2E9;B2RB57;B3KQM6;O95352	GFNMSIPMPGHPVNFSSVTLEQAR	37.31673431	37.63513947	37.62572861	37.42069244	37.31783295	37.26746368	37.43808746	37.55947876	37.48583984	37.24982452	37.42243195	37.40914536	37.60820389	37.42687988	37.49915695	37.6998558	158.3644714	235.5256958	217.9660492	244.5886383	98.92732239	51.38895416	35.6372261	296.7192993	100.9013367	86.42884827	173.4627075	46.27936172	46.70159149	320.768219	119.0995636	209.5132446
A0A024R2E9;B2RB57;B3KQM6;O95352	GFNMSIPMPGHPVNFSSVTLEQAR	34.12530518	34.0179863	34.28516388	34.06685638	34.18981934	34.18492126	34.18531799	Filtered	34.02053833	34.12461853	Filtered	33.99659729	Filtered	Filtered	33.99653244	Filtered	158.3644714	235.5256958	217.9660492	244.5886383	98.92732239	51.38895416	35.6372261	296.7192993	100.9013367	86.42884827	173.4627075	46.27936172	46.70159149	320.768219	119.0995636	209.5132446
A0A024R2E9;B2RB57;B3KQM6;O95352	LTLEFSAFDMSAPTPAR	39.79860687	39.87781525	39.95601273	39.84677124	39.72259521	39.79448318	40.07436371	39.85798645	39.86141205	39.795578	Filtered	39.74763489	Filtered	39.82381439	39.72059631	39.86821365	129.5255585	61.18282318	87.00091553	92.45582581	88.41542816	144.1909943	96.02576447	79.37549591	103.2205963	69.68185425	NaN	79.75956726	NaN	75.42744446	69.79768372	109.2743835
A0A024R2E9;B2RB57;B3KQM6;O95352	TLDQQCTVSR	11.69378853	11.43987083	Filtered	10.73956776	11.36708546	Filtered	11.1941824	11.34062862	11.13689804	11.68189621	11.41326141	11.34431553	11.16323185	11.28480339	11.58822823	11.41446972	100.1623001	84.73284912	NaN	96.99756622	87.52355194	NaN	80.55565643	86.01820374	71.55297089	51.82942963	85.92345428	74.21962738	82.30008698	86.79800415	98.80175018	84.21377563
A0A024R2E9;B2RB57;B3KQM6;O95352	LLLEQAANEIWESIK	42.32012939	42.29588699	42.31038666	42.34465027	42.29488373	Filtered	42.30358887	42.31056976	42.33272171	42.28016281	42.29603195	42.31462479	Filtered	42.31919098	42.32484818	42.3021698	20.30689621	51.78000259	53.43073654	27.51913261	46.42856979	NaN	24.60287285	61.2100563	42.40435791	36.06762314	28.41879082	19.86069298	NaN	22.12432289	63.64098358	32.0597229
A0A024R2F8;Q8N4Q1	YPDLYPQEDEDEEEEREK	24.24207306	23.72569275	24.28236961	23.98398018	24.22403526	24.14480591	24.23768616	24.09395599	24.18025208	24.25992584	24.0179348	23.91961861	24.28603172	24.47441483	24.06797218	24.14626694	32.46813965	41.00337982	44.97595978	45.30231857	45.57376862	47.50382614	33.6259079	48.3434639	35.97032928	52.15128326	25.3812294	33.89024353	33.06064987	22.84646606	22.82414055	26.56412125
A0A024R2F8;Q8N4Q1	KPAEQAEETAPIEATATK	15.01571369	14.78299618	14.89086723	14.60884094	14.99738026	14.67894936	14.91748047	14.81144524	14.72991943	15.01742268	14.9158268	14.5306015	14.94235039	15.03740597	15.15224552	14.87704277	37.13424683	28.13694382	39.62836838	39.95087051	42.11532211	24.50872612	22.51618195	36.8180809	42.77497864	30.20418739	16.92997932	33.11398315	42.4331398	24.12500381	34.80164337	26.72337532
A0A024R2F8;Q8N4Q1	GSDCVDQFR	17.82609558	Filtered	17.74133492	Filtered	17.80247498	17.5426445	17.72038651	17.60885048	17.57525635	17.84137917	17.75311661	17.43174553	17.76882744	17.97315216	17.96303558	17.82833862	321.6476135	NaN	109.868515	NaN	157.5614014	123.1842804	151.5233154	150.9774933	158.3906708	145.441452	120.9244995	180.4067841	147.6134949	112.3706207	146.5368195	97.17498016
A0A024R2F8;Q8N4Q1	AMQECMQK	10.18223476	Filtered	9.693058968	Filtered	Filtered	Filtered	Filtered	9.951316833	9.572221756	10.21292114	Filtered	Filtered	Filtered	Filtered	Filtered	Filtered	35.21659088	NaN	44.95666504	NaN	NaN	NaN	NaN	46.53637695	25.493536	41.60390091	NaN	NaN	NaN	NaN	NaN	NaN
A0A024R2G1;A0A669KAV0;A0A804HJB9;A0A804HJJ0;A0A804HJM5;A0A804HKD9;A0A804HKP7;A0A804HKP9;A0A804HL07;A0A804HL60;A0A8C8KJP3;Q96HD1	ACLGCMGAGPGR	18.32056236	17.95794678	18.18535042	17.82320786	18.19325447	17.98122406	18.15900803	18.03153801	17.98468399	18.24548721	18.1970768	17.87830544	18.1622467	18.36670303	18.30862236	18.18981171	326.9788818	428.4165955	508.0486145	332.0299377	373.359436	298.1146851	414.0137024	310.4847717	331.3687439	235.7696991	305.1229248	339.3276367	244.1654816	299.1546936	312.5100708	320.206543
A0A024R2G1;A0A669KAV0;A0A804HJB9;A0A804HJJ0;A0A804HJM5;A0A804HKD9;A0A804HKP7;A0A804HKP9;A0A804HL07;A0A804HL60;A0A8C8KJP3;Q96HD1	ACLGCMGAGPGR	12.4592905	12.14424229	12.02335644	11.55035973	12.11139679	12.02169704	11.97313118	12.01847553	11.92644405	12.39431095	12.18150616	12.04612064	11.92875099	12.03175449	12.29790592	12.10028839	326.9788818	428.4165955	508.0486145	332.0299377	373.359436	298.1146851	414.0137024	310.4847717	331.3687439	235.7696991	305.1229248	339.3276367	244.1654816	299.1546936	312.5100708	320.206543
A0A024R2G1;A0A669KAV0;A0A804HJB9;A0A804HJJ0;A0A804HJM5;A0A804HKD9;A0A804HKP7;A0A804HKP9;A0A804HL07;A0A804HL60;A0A8C8KJP3;Q96HD1	DNFGGGNTAWEEENLSK	28.84982681	28.84350967	29.00956345	28.75654984	28.87702179	28.75495338	28.85617447	28.76525307	28.77166367	28.89129829	28.64149094	28.67056847	28.85079002	29.16446304	28.96541214	29.07823944	42.53264236	126.6537781	200.6585388	60.07038498	115.7573395	107.9309082	208.0889893	109.5306244	29.66583252	39.10375595	117.5120926	131.2955017	109.7539063	98.77101135	90.94673157	125.2549667
A0A024R2G1;A0A669KAV0;A0A804HJB9;A0A804HJJ0;A0A804HJM5;A0A804HKD9;A0A804HKP7;A0A804HKP9;A0A804HL07;A0A804HL60;A0A8C8KJP3;Q96HD1	CSGPEESNCLQCK	13.48637199	13.17388916	13.22304916	12.86167049	13.31657982	13.22410297	13.297822	13.26087284	13.11548328	13.53835773	13.43705082	13.12883282	13.07809925	13.38574219	13.59080029	13.25745201	36.52639771	47.84753418	49.89169693	31.20119286	49.29426575	19.36023712	32.53990936	34.77222061	22.10150337	38.21074677	24.53546333	58.54704666	12.47582245	32.43830872	66.49958801	31.2911644
A0A024R2G1;A0A669KAV0;A0A804HJB9;A0A804HJJ0;A0A804HJM5;A0A804HKD9;A0A804HKP7;A0A804HKP9;A0A804HL07;A0A804HL60;A0A8C8KJP3;Q96HD1	CICAEGYK	14.26786518	13.9474268	13.95685387	13.6590538	14.06878376	13.93114758	14.06865406	14.07425404	13.84648991	14.2508564	14.07498837	13.81462288	13.91009903	14.07697105	Filtered	14.07344627	164.3009796	125.7619476	140.5863342	138.9062347	154.558197	132.7520905	97.62207794	122.460701	141.4744263	74.96704865	100.9851685	105.2413712	69.26882935	140.5084686	NaN	109.0249634
A0A024R2G1;A0A669KAV0;A0A804HJB9;A0A804HJJ0;A0A804HJM5;A0A804HKD9;A0A804HKP7;A0A804HKP9;A0A804HL07;A0A804HL60;A0A8C8KJP3;Q96HD1	CSPGYQQVGSK	11.60872841	11.42658424	11.18342972	10.67578697	11.29797649	Filtered	11.13037682	11.27418613	11.03590202	11.64202023	11.3388319	11.28317642	11.07815552	11.18911362	11.52443695	11.32672787	158.5476685	145.1771088	162.9746094	110.5887222	149.7759705	NaN	146.2244415	96.4770813	124.8906784	69.28076172	122.8076096	120.7176743	100.4927902	106.8785477	80.59784698	80.67344666
A0A024R2G1;A0A669KAV0;A0A804HJB9;A0A804HJJ0;A0A804HJM5;A0A804HKD9;A0A804HKP7;A0A804HKP9;A0A804HL07;A0A804HL60;A0A8C8KJP3;Q96HD1	LVEVLEGVCSK	28.29684067	28.37563705	28.49918175	28.17969131	28.27616882	Filtered	28.34840584	28.24694252	28.27457237	Filtered	28.11251831	28.15227509	28.30057907	28.60619164	28.42053795	28.61840057	119.9398422	50.19519424	178.01651	80.38175964	105.4951706	NaN	154.7574768	70.22064972	71.90245056	NaN	64.145401	69.28063965	154.488678	117.9156723	159.9095459	54.86012268
A0A024R2H7;Q96Q11	LQSPEFQSLFTEGLK	39.48055649	39.599617	39.70170975	39.54725647	39.47095108	39.55880737	39.80679321	39.55585098	39.53800583	39.48015213	39.5546608	39.48797607	39.68164444	39.52700424	39.45561981	39.60589218	310.7316284	360.9350891	442.9288635	413.2583313	386.2192993	195.1717529	277.7079773	279.3831787	399.2155762	313.1120911	250.7602692	294.522522	265.9520874	341.6043396	323.9042358	282.2371826
A0A024R2H7;Q96Q11	PVTLLASLFK	42.03928375	42.07083511	42.10924911	42.0424614	42.04059601	42.04051971	42.09981918	42.04298782	42.12361908	42.01521301	42.02581787	42.04703903	42.1423912	42.0834465	42.0785408	42.05845642	116.0025635	170.2642059	211.282959	165.2953644	174.4381561	85.7688446	150.3392792	162.065155	153.8571777	99.57569885	140.7881622	137.3887024	178.0462952	145.3665771	150.5894623	119.209816
A0A024R2H7;Q96Q11	LHEENFEITTLR	27.998209	27.98934937	28.30160332	27.79338646	27.85796165	Filtered	27.94351006	27.84203339	27.91748047	27.97875214	27.70229912	27.77658081	27.9248848	28.25704384	Filtered	28.12578583	194.1486359	252.0527649	320.8110046	144.4940186	106.9183197	NaN	131.7418976	236.6367035	229.6660919	216.9620667	117.6399536	171.0073242	116.1546097	151.349884	NaN	115.409935
A0A024R2J0;A8KAN5;C9JWL3;F8VX55;Q12800;Q9NZI7	LHDETLTYLNQGQSYEIR	29.54090309	29.59580421	29.78302193	29.39714432	29.6106987	29.45413399	29.54209137	29.4750042	29.6249218	29.60635185	29.29005241	29.46799469	29.61386108	29.7837677	29.68855095	29.84115601	165.3087006	197.9507904	188.1641846	164.5078583	148.6061249	190.248291	177.7675629	181.9656219	157.858017	160.3560486	150.967514	207.4234924	139.7621765	238.9000092	161.3904266	197.7811279
A0A024R2K4;A0A1S5UZ17;Q9Y608	TALDKIEEMEMTNSHLAK	30.68029022	30.63952446	30.87462807	30.54460335	30.75804901	30.71598625	30.67093086	30.61447334	30.7855835	30.64481735	30.49866295	30.6924839	30.76652336	30.79290962	30.66320229	30.91419601	72.7473526	88.94017792	80.2334137	86.8780365	88.59885406	68.0464859	75.19290924	90.01670837	83.16838074	82.58235931	72.50156403	78.06684875	78.49095917	80.32308197	118.3581543	85.14961243
A0A024R2K4;A0A1S5UZ17;Q9Y608	AEQDITTLEQSISR	31.94213295	31.83218384	32.19496918	31.83027077	31.96142769	32.0121994	32.00172424	31.977314	31.97288132	31.85360718	31.87991333	31.9781456	31.91144753	31.9802494	31.88238144	32.14411163	44.70549774	85.27576447	79.07485199	90.06611633	81.47833252	90.17095947	89.81413269	90.47523499	97.68823242	90.79276276	67.54846954	71.52364349	60.29785538	82.17321014	84.38974762	76.48986816
A0A024R2K4;A0A1S5UZ17;Q9Y608	NSASATTPLSGNSSR	12.94312	12.57757664	12.52307034	12.15904713	12.62728596	12.45228863	12.43567467	12.63517189	12.47398376	12.84887409	12.63069725	12.49533653	12.44187927	12.57140827	12.80048275	12.57081413	37.78407669	41.89144897	50.35661316	36.126091	30.48780823	31.73312187	11.99550152	51.00532913	43.17394638	53.25813675	20.20397186	57.7208786	36.31146622	39.26396942	50.08895493	47.55942154
A0A024R2Q3;A0A2R8Y543;A0A2R8Y5A3;A0A2R8YCH5;B4DGU4;B4DL06	LLNDEDQVVVNK	21.10539818	20.91337204	21.04458237	20.84994316	21.00740623	20.84050941	20.99974442	20.98670387	20.79097748	20.98506546	20.95299721	20.54626846	21.03487015	21.45731926	21.22380829	21.01216507	742.3340454	555.3482666	591.2609863	658.2111816	745.1266479	731.0344849	654.5311279	727.3452759	708.9196167	562.4082642	548.4681396	885.0621338	1915.720947	650.4979858	728.3553467	632.8876953
A0A024R2Q3;A0A2R8Y543;A0A2R8Y5A3;A0A2R8YCH5;B4DGU4;B4DL06	MEEIVEGCTGALHILAR	32.27536392	32.21051407	32.57069397	32.20336151	32.33180237	32.33736038	32.37223053	32.34234238	32.24763489	32.23191452	32.22103119	32.31659698	32.26055145	32.37186432	32.17840576	32.47193909	178.67836	93.92862701	147.3225861	163.0822449	133.8487244	292.4412231	154.5132599	150.0075226	125.7577286	128.6803589	182.4599304	289.2661743	605.3736572	204.2072296	182.8926849	226.3907928
A0A024R2Q3;A0A2R8Y543;A0A2R8Y5A3;A0A2R8YCH5;B4DGU4;B4DL06	MEEIVEGCTGALHILAR	30.6324482	30.61825562	30.858675	30.49411011	30.67299461	30.63089943	30.63372421	30.57991409	30.68191147	30.61558533	30.4162693	30.63134193	30.61767578	30.76366234	30.62864876	30.89026451	178.67836	93.92862701	147.3225861	163.0822449	133.8487244	292.4412231	154.5132599	150.0075226	125.7577286	128.6803589	182.4599304	289.2661743	605.3736572	204.2072296	182.8926849	226.3907928
A0A024R2Q3;A0A2R8Y543;A0A2R8Y5A3;A0A2R8YCH5;B4DGU4;B4DL06	MEEIVEGCTGALHILAR	30.64840126	30.60761833	30.87994576	Filtered	30.65970993	30.63888359	30.61245346	30.57725525	30.65001869	30.61292648	30.44550705	30.60476685	30.58843422	30.77164078	30.62067223	30.9274826	178.67836	93.92862701	147.3225861	163.0822449	133.8487244	292.4412231	154.5132599	150.0075226	125.7577286	128.6803589	182.4599304	289.2661743	605.3736572	204.2072296	182.8926849	226.3907928
A0A024R2Q3;A0A2R8Y543;A0A2R8Y5A3;A0A2R8YCH5;B4DGU4;B4DL06	VAAGVLCELAQDK	31.46711922	31.39179802	31.68286896	31.334095	31.48897934	31.42301369	31.47631645	31.45983696	31.49796486	31.43172264	31.30136299	31.44743538	31.44711494	31.57182312	31.41009903	31.67444801	425.2631531	314.4890137	372.4831543	318.1116638	462.7438049	364.6856995	460.2951355	509.2572327	386.0336609	341.1228333	272.0951538	554.0549927	1492.893555	352.4824829	361.3387146	340.2015686
A0A024R2Q3;A0A2R8Y543;A0A2R8Y5A3;A0A2R8YCH5;B4DGU4;B4DL06	LAEPSQMLK	22.48423767	22.13788033	22.48439789	22.23664665	22.49004936	22.29104996	22.47963333	22.38394928	22.25484276	22.48606491	22.29190445	22.08466339	22.48279953	22.89183426	22.71143341	22.49446678	847.8858032	312.500061	367.9356079	297.1888428	296.2903442	553.2896118	536.2111816	396.0954285	518.9095459	339.70401	361.3208008	300.310791	827.8959351	241.6837616	304.730011	255.1403656
A0A024R2Q3;A0A2R8Y543;A0A2R8Y5A3;A0A2R8YCH5;B4DGU4;B4DL06	AGDREDITEPAICALR	26.74787331	26.78963089	27.01690674	26.57509613	26.68471909	26.80472565	26.84463692	26.80182457	26.75225449	26.80023003	26.64614868	26.57952118	26.71454811	27.14764023	26.88233948	27.05089378	546.0888672	237.5318756	333.9454041	294.8930054	333.3134155	368.6221619	582.7792969	229.3337555	282.1549377	304.2328491	387.5858154	496.5118103	1289.730347	420.5937805	301.2385864	186.2770996
A0A024R2Q3;A0A2R8Y543;A0A2R8Y5A3;A0A2R8YCH5;B4DGU4;B4DL06	EAAEAIEAEGATAPLTELLHSR	37.70568848	37.87523651	37.88974762	37.71128464	37.72008133	37.75222397	37.91742325	37.8155365	37.88024902	37.6175766	37.69448471	37.79547119	37.96260834	37.73612976	37.74987411	37.97453308	443.6439209	322.210907	313.6143188	323.8894653	344.1683044	272.7093201	288.2402649	312.1051331	267.3392029	360.1875	191.8548889	458.8384705	1097.35144	308.1720276	295.1399231	329.7441101
A0A024R2Q3;A0A2R8Y543;A0A2R8Y5A3;A0A2R8YCH5;B4DGU4;B4DL06	NLALCPANHAPLR	21.19045258	21.02766228	21.15888596	20.93233681	21.0712204	20.89632034	21.17253113	21.1196022	20.89730835	21.1259346	21.04075241	20.68985176	21.18375969	21.62744522	21.34343719	21.12912178	355.5110168	208.073349	273.2485962	247.6269684	284.3232727	212.5325317	353.7324829	178.6716919	334.6289368	114.6827164	178.788208	242.5218048	841.5762939	241.3079376	337.2648315	198.8933411
A0A024R2Q3;A0A2R8Y543;A0A2R8Y5A3;A0A2R8YCH5;B4DGU4;B4DL06	LVQNCLWTLR	34.10580063	33.99849701	34.27363968	33.9968338	34.12513733	33.99001312	34.16051102	34.03734589	33.96117401	34.04930878	34.02236938	33.96379471	34.02733231	34.16517639	33.93982315	34.21203232	124.1220016	74.34220886	134.5009003	121.3929367	214.882843	437.7831116	342.1375122	277.5588074	217.5144348	227.6411743	197.4958191	294.441864	1229.390259	205.2910461	271.6654358	226.4461975
A0A024R2Q3;A0A2R8Y543;A0A2R8Y5A3;A0A2R8YCH5;B4DGU4;B4DL06	TMQNTNDVETAR	11.82049561	11.55859184	11.37125492	10.85564804	11.45922756	11.47310543	11.33952713	11.4354248	11.263587	11.82188797	11.55857468	11.46573353	11.3138628	11.38758564	11.69366074	11.51195145	135.758728	102.4158401	81.10329437	107.421814	130.4219208	128.600769	106.9430237	134.3031006	112.2925491	124.7201462	101.7810364	208.694931	322.6911011	117.1626511	125.9311676	108.9710007
A0A024R2Q3;A0A2R8Y543;A0A2R8Y5A3;A0A2R8YCH5;B4DGU4;B4DL06	TMQNTNDVETAR	9.449532509	9.240735054	8.835119247	8.298696518	8.976394653	9.10741806	8.925813675	9.231855392	8.786367416	9.336585045	9.131447792	9.107830048	8.894723892	9.043106079	9.434067726	9.029046059	135.758728	102.4158401	81.10329437	107.421814	130.4219208	128.600769	106.9430237	134.3031006	112.2925491	124.7201462	101.7810364	208.694931	322.6911011	117.1626511	125.9311676	108.9710007
A0A024R2Q3;A0A2R8Y543;A0A2R8Y5A3;A0A2R8YCH5;B4DGU4;B4DL06	MMVCQVGGIEALVR	35.99296951	36.04549789	36.08924484	35.89765549	36.00730515	35.91716385	36.05324173	35.89818573	35.99464035	35.96332932	35.8646431	35.88063049	36.153965	36.04442215	35.97600937	36.16575623	54.09132385	94.50389099	91.86665344	99.20417786	104.8863068	103.3877258	118.6960678	143.2083588	85.16179657	92.09056854	69.81279755	161.1897583	261.2691956	104.8066406	125.7789001	119.1907806
A0A024R2Q3;A0A2R8Y543;A0A2R8Y5A3;A0A2R8YCH5;B4DGU4;B4DL06	MMVCQVGGIEALVR	34.34234619	34.29352188	34.52086258	34.30259323	34.43080902	34.30629349	34.43435287	34.27657318	34.2269783	34.31510925	33.93463516	34.19520187	34.40754318	34.44164276	34.27475357	34.47784805	54.09132385	94.50389099	91.86665344	99.20417786	104.8863068	103.3877258	118.6960678	143.2083588	85.16179657	92.09056854	69.81279755	161.1897583	261.2691956	104.8066406	125.7789001	119.1907806
A0A024R2Q3;A0A2R8Y543;A0A2R8Y5A3;A0A2R8YCH5;B4DGU4;B4DL06	TSMGGTQQQFVEGVR	23.9080658	23.72922897	23.99876213	23.70578575	23.94047737	23.81337738	23.97542191	23.9379673	23.8781147	23.93650246	23.72641182	23.7610321	24.01045418	24.31582832	24.11672783	24.01153946	92.04211426	113.1633072	57.0714798	65.31558228	93.51734924	197.7115784	51.71432495	87.75008392	77.7012558	72.5859375	272.6991882	110.1300964	282.0744019	81.70178223	83.54917908	70.75437164
A0A024R2Q3;A0A2R8Y543;A0A2R8Y5A3;A0A2R8YCH5;B4DGU4;B4DL06	TSMGGTQQQFVEGVR	20.57999611	Filtered	20.47932816	20.27140427	20.45009232	20.36030006	20.47966194	20.42937088	20.23631668	20.40120888	Filtered	19.99428177	20.41374207	20.88136292	20.66650772	20.48658752	92.04211426	113.1633072	57.0714798	65.31558228	93.51734924	197.7115784	51.71432495	87.75008392	77.7012558	72.5859375	272.6991882	110.1300964	282.0744019	81.70178223	83.54917908	70.75437164
A0A024R2Q3;A0A2R8Y543;A0A2R8Y5A3;A0A2R8YCH5;B4DGU4;B4DL06	HAVVNLINYQDDAELATR	30.85046387	30.79641151	31.0713501	30.73332405	30.89892197	30.86486244	30.86763573	30.83250237	30.93179893	30.82561111	30.65812874	30.87330818	30.85690117	30.96832657	30.84128189	31.08431816	132.9725647	55.0865593	107.5371094	86.96931458	106.2791061	55.18269348	191.085968	142.7341614	101.5166931	104.5140915	98.04351044	191.4780884	413.5972595	155.4364777	96.87901306	129.6389618
A0A024R2Q3;A0A2R8Y543;A0A2R8Y5A3;A0A2R8YCH5;B4DGU4;B4DL06	TEPMAWNETADLGLDIGAQGEPLGYR	40.50299072	40.64070892	40.76676941	40.60170746	40.54132843	40.4829216	40.78142929	40.49058151	40.56850433	40.51337433	40.56929779	40.43342209	40.70424271	40.61325073	40.48901367	40.54069138	140.5053711	127.7865601	86.88787842	151.3652496	113.3559799	128.9476166	107.9566956	129.7092285	116.7642822	98.61945343	102.0635452	191.6459808	260.3680725	104.4415436	110.6096039	129.5496674
A0A024R2Q3;A0A2R8Y543;A0A2R8Y5A3;A0A2R8YCH5;B4DGU4;B4DL06	LIILASGGPQALVNIMR	41.98258591	41.97161102	42.0525589	42.00702667	41.97061539	41.95191193	42.04045868	41.97566223	42.06425095	41.94258118	41.95847702	41.97703934	42.08302689	42.02409744	42.0271492	41.98846436	65.39458466	27.48379517	50.62501526	58.90189743	35.94879532	47.1633873	54.83075333	56.32513428	59.37794495	49.0944252	36.0634346	76.67879486	224.7517395	49.66963959	57.31547165	50.81827545
A0A024R2Q3;A0A2R8Y543;A0A2R8Y5A3;A0A2R8YCH5;B4DGU4;B4DL06	MSEDKPQDYK	10.1281929	9.969985962	9.620347977	9.011909485	9.748093605	9.844564438	9.668272018	9.849430084	9.51286602	10.12165356	9.852840424	9.858449936	9.666571617	9.767035484	10.12878513	9.87005806	21.59368706	16.62886047	24.26394844	20.1895752	22.87594223	24.26186752	22.37553787	21.22311211	18.09832001	21.96050453	22.75875854	35.32666397	48.46574402	15.44845009	27.69232559	18.12557411
A0A024R2Q3;A0A2R8Y543;A0A2R8Y5A3;A0A2R8YCH5;B4DGU4;B4DL06	MSEDKPQDYK	8.396842003	8.273125648	Filtered	7.293945313	7.976844788	8.139829636	7.921038628	8.36251545	7.723112106	8.299706459	8.158569336	8.142879486	7.844807148	8.027728081	8.418661118	7.965710163	21.59368706	16.62886047	24.26394844	20.1895752	22.87594223	24.26186752	22.37553787	21.22311211	18.09832001	21.96050453	22.75875854	35.32666397	48.46574402	15.44845009	27.69232559	18.12557411
A0A024R2Q3;A0A2R8Y543;A0A2R8Y5A3;A0A2R8YCH5;B4DGU4;B4DL06	VAAGVLCELAQDKEAAEAIEAEGATAPLTELLHSR	42.13053513	42.13286209	42.15800095	42.15496826	42.13453293	42.13707733	42.11399078	42.14488983	42.18299103	42.10912704	42.10644531	42.1489296	42.167202	42.14812851	42.14588165	42.12321472	52.46940231	37.82945251	38.0444603	50.83594513	39.72347641	38.03066635	47.58046722	36.04766846	39.56386185	49.77726364	34.17713547	65.33361816	67.80342102	40.70654678	41.27243423	37.87229538
A0A024R2Q3;A0A2R8Y543;A0A2R8Y5A3;A0A2R8YCH5;B4DGU4;B4DL06	HQEAEMAQNAVR	11.42708206	11.2130518	10.99913979	10.51276207	11.11095428	11.16205215	10.96468544	11.08987808	10.93400955	11.44972897	11.18373394	11.11217499	10.9656086	11.03139114	11.34275818	11.19292736	49.53543854	27.28152466	51.87004471	36.88422012	31.6709156	42.1149559	34.31023407	45.36691284	32.21698761	35.75933075	27.67871094	47.75774384	69.1424942	28.15322495	37.0746727	40.5857048
A0A024R2Q3;A0A2R8Y543;A0A2R8Y5A3;A0A2R8YCH5;B4DGU4;B4DL06	SPQMVSAIVR	24.37857246	24.2608223	24.42945099	24.09915924	24.30997467	24.29985046	24.39804077	24.31554794	24.27682495	24.36182022	24.22083473	24.09327888	24.34540558	24.70654678	24.48352814	24.43964386	337.8063354	333.2023926	399.9968872	360.6662292	399.9897461	683.206543	467.90802	457.3238831	413.7406006	364.6987915	517.6523438	706.897583	1312.131836	442.9613037	492.8605652	463.7496033
A0A024R2Q3;A0A2R8Y543;A0A2R8Y5A3;A0A2R8YCH5;B4DGU4;B4DL06	SPQMVSAIVR	17.79862976	17.97034836	18.04085541	17.33591652	18.07542419	Filtered	17.65833473	17.95886993	17.82694054	18.11702728	Filtered	17.65680122	18.04706383	18.30994034	18.17744255	18.01881409	337.8063354	333.2023926	399.9968872	360.6662292	399.9897461	683.206543	467.90802	457.3238831	413.7406006	364.6987915	517.6523438	706.897583	1312.131836	442.9613037	492.8605652	463.7496033
A0A024R2Q3;A0A2R8Y543;A0A2R8Y5A3;A0A2R8YCH5;B4DGU4;B4DL06	AAVMVHQLSK	11.53340912	11.24229622	10.98318958	10.64565849	11.15087605	11.15407658	11.00455952	11.11645222	10.9472971	11.46567345	11.23690414	11.1493845	10.97624969	11.0553236	11.37197971	11.15837479	98.7148056	100.4674835	51.25852966	49.45159912	51.69327545	128.2109985	72.69559479	28.92852402	23.81541252	25.99782753	93.90393066	120.8553314	236.3197784	141.1102753	161.9452209	67.5995636
A0A024R2Q3;A0A2R8Y543;A0A2R8Y5A3;A0A2R8YCH5;B4DGU4;B4DL06	AAVMVHQLSK	13.70614624	Filtered	13.39497185	13.0707655	Filtered	13.35346127	13.42718601	13.44072151	13.24749279	Filtered	13.4999485	13.25019836	13.36162567	13.47257614	13.66964912	13.36819458	98.7148056	100.4674835	51.25852966	49.45159912	51.69327545	128.2109985	72.69559479	28.92852402	23.81541252	25.99782753	93.90393066	120.8553314	236.3197784	141.1102753	161.9452209	67.5995636
A0A024R2Q3;A0A2R8Y543;A0A2R8Y5A3;A0A2R8YCH5;B4DGU4;B4DL06	LHYGLPVVVK	27.19800949	Filtered	27.37926483	27.04113388	26.60585403	27.18837929	27.30280113	27.1296463	27.1970253	27.22644424	27.05637932	27.01898003	27.21513748	27.5791378	27.32709503	27.43453598	21.75559807	NaN	40.50924683	24.05000114	15.58780956	113.053299	97.56108856	19.69183731	31.58154678	41.98787689	31.85645485	63.93327332	308.0831604	134.0367737	111.9208908	111.7870712
A0A024R2Q3;A0A2R8Y543;A0A2R8Y5A3;A0A2R8YCH5;B4DGU4;B4DL06	LLHPPSHWPLIK	29.07220268	29.08726692	29.25054741	28.42076302	28.64744568	Filtered	29.07863998	28.59425163	29.13493347	29.03925896	28.70706177	28.91952133	29.30192375	29.2353363	29.17191315	29.61429024	30.91194344	35.91354752	33.39279175	29.63906288	39.734272	NaN	73.27405548	27.90981674	28.91449738	22.53033447	32.46534348	55.71183395	159.3638153	37.19950485	34.75374603	40.35083389
A0A024R2Q3;A0A2R8Y543;A0A2R8Y5A3;A0A2R8YCH5;B4DGU4;B4DL06	AAVSHWQQQSYLDSGIHSGATTTAPSLSGK	25.96993637	Filtered	Filtered	25.73329163	25.82172394	26.02667427	26.05053329	25.96004105	25.96105766	25.95045662	25.87607193	Filtered	25.88882446	26.32181358	Filtered	26.12939644	31.37644768	NaN	NaN	28.72665215	24.86491013	117.6399841	62.85452271	19.95471764	49.7858696	28.1608448	43.56995392	NaN	61.1818161	43.12826157	NaN	21.18338013
A0A024R2T8;B3KN09;Q9Y2C4	IVSYQVIGEDNVAVPSHLYK	31.35371399	31.31028748	31.58010483	31.2100296	31.38088608	Filtered	31.36024857	31.33579254	31.34199905	31.30504036	31.50690651	31.38186455	31.55698776	31.40253448	31.25947762	Filtered	120.2458496	147.5516052	161.9480896	115.0562134	118.6904449	NaN	115.0704651	84.79542542	150.5140076	125.1786118	161.4315948	181.0196228	190.2753601	135.1520844	141.8788605	NaN
A0A024R2T8;B3KN09;Q9Y2C4	FEDVWVVSGPLTLPQTR	41.29152298	41.37084198	41.44636536	41.34253693	41.30336761	Filtered	41.46633911	41.26862335	41.44490433	41.28868484	41.26742172	41.17161179	41.46098709	41.3460083	41.34663773	41.29472733	63.50256729	83.44273376	95.55125427	57.90691757	70.47888947	NaN	53.71165466	53.22234344	58.590168	74.32728577	58.36357498	99.95352936	24.45523071	68.6368866	45.5137291	42.47131348
A0A024R2T9;A0A0A0MR08;A0A590UK03;A0A8I5KRW4;A0A8I5KT08;A0A8I5KV50;A0A8I5KXK1;A5PL36;E7ESU0;O94966	PQVPSVPISK	25.04313469	24.86419487	24.98772812	24.66810036	24.8177681	24.95902061	25.03866196	24.8286171	24.93597603	24.95721436	24.89339638	24.71264267	25.09229088	25.30195045	24.95935631	25.0536499	3549.102539	2554.969971	3864.580078	1774.24646	2363.939941	3829.234131	1226.122681	2398.88501	2799.689697	2970.860352	840.269104	1454.919678	865.8345947	2256.21582	2257.724121	1614.149414
A0A024R2T9;A0A0A0MR08;A0A590UK03;A0A8I5KRW4;A0A8I5KT08;A0A8I5KV50;A0A8I5KXK1;A5PL36;E7ESU0;O94966	VLPVFYFAR	40.66955566	40.82056427	40.89612961	40.72840118	40.74777603	40.67608261	41.04105377	40.73156357	40.79354095	40.6772995	40.7571106	40.63466644	40.91864777	40.78783035	40.68482208	40.75243759	83.80495453	98.75622559	172.6669006	175.2995148	163.8151703	190.0296173	205.6348419	190.1011963	202.7043304	164.037735	144.7359924	124.4146118	349.7155762	194.5720367	187.141861	159.3556519
A0A024R2T9;A0A0A0MR08;A0A590UK03;A0A8I5KRW4;A0A8I5KT08;A0A8I5KV50;A0A8I5KXK1;A5PL36;E7ESU0;O94966	ELECAEDPGSAGEAAR	15.72539711	15.46345234	15.62981796	15.2945919	15.76287746	15.38342381	15.66454792	15.53441143	15.46366692	15.80965519	15.60438156	15.26441669	15.71051502	15.81887245	15.94701004	15.62129498	21.92723274	31.03778648	17.92710686	24.34860039	25.45967865	46.76597595	28.09257889	32.42729568	14.73140621	14.54531956	26.12104416	26.34331703	30.66277504	26.60592079	22.98213196	24.59293175
A0A024R2T9;A0A0A0MR08;A0A590UK03;A0A8I5KRW4;A0A8I5KT08;A0A8I5KV50;A0A8I5KXK1;A5PL36;E7ESU0;O94966	LPNVLIVQLK	35.83703232	35.99855423	35.96520996	35.74969101	35.95768738	35.84895325	35.96907806	35.82198334	35.93172836	35.85523224	35.69799042	35.76449585	36.00863647	35.89115524	35.87853622	36.23044205	19.66705322	16.27955437	31.75745392	22.03848839	17.97590446	39.61641312	23.09671593	28.89857674	17.79203987	27.10796165	30.10729599	30.98621559	25.77877426	25.23127365	24.05149651	21.2427063
A0A024R2V1;Q5XPI4	IFSSSEHAPPAATSR	13.87183285	13.5752697	13.66172886	13.37996292	13.78172779	13.63610363	13.7656498	13.69145203	13.5620985	13.88405418	13.7586689	13.42917633	13.59911156	13.77121544	13.93638134	13.61361217	203.5935059	96.53237915	99.3994751	116.678772	100.4784012	126.7429428	109.6169815	117.1957855	162.4116821	124.5587692	91.71723938	88.56219482	64.88916016	104.6996918	115.3939209	81.05364227
A0A024R2V1;Q5XPI4	NYFGPVHSMEELPGYEETLTR	34.71092224	34.62231445	34.81767654	34.68465042	34.77290344	34.56858444	34.70990753	34.59470367	34.56904221	34.6783638	34.59308243	34.51333618	34.74686432	34.75443649	34.63003922	34.79327393	62.27407074	28.21133614	28.13923073	45.19329071	35.23511124	44.60911942	28.65257072	43.07217026	38.28482819	52.10236359	29.46368027	27.67084885	27.24088287	23.57177162	30.3052845	37.72955704
A0A024R2V1;Q5XPI4	EQATSVLLADPCFQLR	37.31141663	37.01577759	Filtered	36.85986328	36.88985062	Filtered	36.99419022	36.88964081	36.97018814	Filtered	36.82423782	Filtered	Filtered	Filtered	36.91699982	37.14685059	31.46292686	101.0094376	NaN	66.76171875	69.42134094	NaN	62.19826889	79.58498383	104.7936096	NaN	60.58579254	NaN	NaN	NaN	64.80895233	58.33532715
A0A024R2V1;Q5XPI4	NLLAPYEQRPWAQTNWILVR	39.94745255	40.09577942	40.18994522	40.0541687	39.97509384	40.00445557	40.32687378	40.04138947	40.09802628	40.02425766	40.045578	39.923069	40.15403366	40.06571198	39.98638916	40.08883667	61.04904556	29.56498146	38.93860626	40.32421875	32.27043533	32.10704803	29.48881721	44.12557983	31.81148148	49.79003525	28.2801609	25.63877106	30.01845741	22.23073006	20.90865135	40.05915451
A0A024R2V4;Q96ER9	GLVHAAGPGQDSGSQAGSPPTR	13.43671608	13.23326302	13.22659492	12.88913631	13.28822136	13.12662792	13.21365738	13.23517799	13.14294624	13.47803116	13.23325062	13.01276493	13.16669941	13.29890633	13.42689896	13.18923569	74.88665771	99.71363068	90.61366272	89.36154175	62.68754196	39.80203629	76.80291748	58.78082657	49.96468735	58.95963669	63.6051178	86.59156799	99.65856171	56.19879532	55.76782227	45.14981842
A0A024R2W4;Q14118	ATSITVTGSGSCR	13.95244312	13.72236156	13.66260529	13.33565903	13.79855347	13.57851315	13.68678379	13.70828819	13.58160114	13.92481136	13.77550411	13.51512051	13.63987446	13.75616455	13.9824667	13.66764641	595.0800781	752.0647583	684.3397217	685.7520752	731.4932861	871.5458374	528.5808716	561.0500488	531.0720825	623.012146	705.4520264	491.4987488	490.0880127	584.0490112	721.6051636	439.5208435
A0A024R2W4;Q14118	IPSDTFYDHEDTTTDK	20.73859596	20.38689613	20.68043709	20.5309906	20.59539223	20.51090813	20.71001434	20.66775131	20.41882706	20.69535446	20.65793228	20.20603752	20.6920166	21.11971283	20.85435677	20.65053558	600.0745239	734.8214111	546.8170776	621.8695679	571.1454468	827.8134766	440.7858276	562.1871338	545.2703247	599.9307251	780.178894	440.9463501	468.9039307	442.3604736	428.3604736	354.9684143
A0A024R2W4;Q14118	FVGDPALVLNDIHK	33.30576324	33.2835083	33.50281525	33.22057724	33.30374527	33.29075241	33.45329285	33.28237915	33.13983917	33.19596481	33.29662323	33.19555283	33.26970291	33.31455994	33.14770508	33.43060684	177.6912689	175.6329193	134.7365417	115.0372849	91.93708038	624.4508057	94.78694916	68.59149933	86.21701813	187.6560364	469.5934753	129.7839813	270.421936	141.1702271	175.5916138	98.92772675
A0A024R2W4;Q14118	VDAWVGTYFEVK	37.78189087	37.92750168	37.98720551	37.79813004	37.80958176	37.9241066	37.96969604	37.89439774	37.94049454	37.73630142	37.86635971	37.92481995	38.03613281	37.83095932	37.8765564	38.08800507	217.6172638	179.5395966	200.7638245	160.6178284	192.3243561	185.7203217	260.777832	171.548111	198.6374969	173.6733398	108.6573486	121.7557144	91.36177063	189.6630554	233.0998535	131.8615723
A0A024R2W4;Q14118	PAFSNALEPDFK	31.77194595	31.74712372	32.05408478	31.67609787	31.83912086	31.84475136	31.82629967	31.79920578	31.82934189	31.76589584	31.67524719	31.83460999	31.78383636	31.89520264	31.72817039	31.99787712	100.3217239	136.1459045	138.8228455	98.28400421	93.04896545	298.4692993	180.8383179	88.73052216	117.1948929	121.3098145	236.5619965	228.2809601	245.8730011	205.1534424	262.0960693	146.8795166
A0A024R2W4;Q14118	HLQFIPVVPPR	30.01758385	30.08310318	30.30489349	29.80740738	30.01825714	30.08236122	30.11450577	29.96237373	30.07234955	30.05376816	29.78268433	30.00583649	30.0666008	30.20459557	30.09350586	30.37368011	61.54553986	143.3692627	92.72939301	90.57231903	76.36083984	190.5947723	88.86135864	80.17198181	65.92720795	72.52022552	154.7742462	101.2969818	100.6024094	123.2166672	162.4545746	94.23739624
A0A024R2W4;Q14118	LGCSLNQNSVPDIHGVEAPAR	25.94158554	25.99662781	26.23716736	25.80329514	25.87843513	26.02224541	26.0647049	26.00876999	25.96460533	25.99653625	25.87162781	25.85291672	25.95349121	26.33864594	26.03622246	26.14888763	75.22707367	60.97036362	59.74881744	58.40418243	57.35135269	176.1796112	27.55931091	117.7634659	55.36015701	139.7420502	64.64493561	77.42710114	81.43637085	98.72602844	39.68882751	36.21105957
A0A024R2W4;Q14118	EALPSWLHWDSQSHTLEGLPLDTDK	38.4864006	38.61338806	38.66503906	38.54521561	38.45018768	38.54076004	Filtered	38.61761093	38.59705353	38.4646759	38.610672	38.5736084	38.76177979	38.51151276	38.45867157	38.70743561	64.09759521	26.00492668	21.56520462	23.9147892	30.63820648	99.00514221	NaN	53.88962936	41.31963348	72.56679535	89.62628174	47.26808548	41.64819336	32.06771851	32.63461685	31.92988205
A0A024R2W4;Q14118	IPSDTFYDHEDTTTDKLK	21.75570869	21.43608475	21.68166733	21.54557991	21.67916489	Filtered	21.72741318	21.69286537	21.44410324	21.65139008	21.55833244	21.21274567	21.75182343	22.2299614	21.92733765	21.69704437	32.07736969	54.04615402	41.67254639	34.87869263	20.8731041	NaN	49.56638336	36.83105087	16.1074276	49.57652664	47.85269547	50.5909462	24.11115074	60.78123474	30.69140434	22.58324051
A0A024R2W4;Q14118	SWVQFNSNSQLMYGLPDSSHVGK	35.39491272	35.39683914	35.4964447	35.34741592	Filtered	35.22609711	Filtered	Filtered	Filtered	35.33861542	35.23717117	Filtered	35.53190231	35.430439	35.35391998	Filtered	21.1754303	26.42424011	31.98591805	20.1061039	NaN	23.15955162	NaN	NaN	NaN	25.73406792	31.54303932	NaN	20.39358902	25.86471939	18.9752903	NaN
A0A024R2W4;Q14118	LTLEDQATFIK	Filtered	31.15789413	31.41173553	31.08153725	31.228508	Filtered	31.16797829	31.14883614	Filtered	Filtered	30.98771095	31.17630768	31.2184639	31.36442757	31.26391029	Filtered	NaN	130.9363098	262.865509	87.55615234	117.6737366	NaN	266.8502197	138.4875488	NaN	NaN	78.77469635	85.58794403	84.15708923	119.4679947	133.0949097	NaN
A0A024R2X6;Q13107	NDSVIVDTFHGLFK	39.46372223	39.59873199	39.70879745	39.54372025	39.45943451	39.49677658	39.85641098	39.58952332	39.57965469	39.50582886	39.59896469	39.53227997	39.68606949	39.5181427	39.50524139	39.6315918	118.6374283	99.27707672	98.64418793	91.03826141	102.3536987	70.11442566	86.66918945	126.4971924	101.045639	117.4762802	55.0907402	83.85365295	64.36305237	82.26075745	73.78826904	74.82585144
A0A024R2X6;Q13107	LCENSDPTNVLSCHFSK	26.62826347	26.656744	26.92653084	26.47935867	26.5704155	26.69307709	26.79414749	26.70879936	26.68049049	26.69656181	26.55045319	26.58486176	26.60557938	27.04397583	26.7919693	26.92328072	43.97642136	39.62290573	49.40579605	51.73808289	52.40348816	63.01795197	34.27809906	66.01161957	58.5640564	63.4606514	61.0868988	48.29331589	31.98477173	54.18019485	47.94189835	42.47196198
A0A024R2X6;Q13107	SRPSSTSSASALYGQPLLLSVPK	33.42006302	33.45095444	33.66229248	33.31095123	33.44993591	33.38114166	33.46392441	33.40996552	33.30463791	33.35544586	33.33383942	33.3125	33.37605286	33.48200607	33.22212982	33.56349182	28.68723488	32.21146011	46.25356293	38.25297165	29.16317749	58.11617279	25.71013832	39.65821838	33.75373459	22.17775345	17.13372612	46.16204071	16.51854324	37.701931	35.47828293	33.92655563
A0A024R2X6;Q13107	LTLESLYQAVCDR	Filtered	41.47361374	41.55444717	41.47455215	41.46994019	41.36629486	41.5956955	41.40328979	41.54770279	41.41537476	41.43132401	41.32763672	41.62755585	41.48867798	41.48929596	41.43205261	NaN	75.82868958	73.16732025	60.48549652	77.90414429	81.00160217	87.9906311	106.2254562	98.61415863	39.08848953	72.72569275	77.51647186	66.45480347	85.32777405	88.58244324	76.90281677
A0A024R2X6;Q13107	LSGIAAENMVVADVYNHR	Filtered	34.97145081	35.18540573	Filtered	35.11674881	34.94166946	35.12278366	34.94924927	35.01911545	35.05943298	34.97669983	34.85975266	35.15180969	35.1247673	35.0003891	35.1556778	NaN	46.91058731	32.32740784	NaN	36.11473465	74.75954437	66.37469482	92.20748901	45.51609421	53.06930542	65.41915894	83.45730591	61.96807098	77.22396851	45.04793549	63.44929504
A0A024R2X6;Q13107	DKLDTVVEFPIR	32.67583466	32.56319427	32.87813568	32.50550842	32.63923645	32.72986221	32.73284531	32.62852859	32.568367	32.6058197	Filtered	32.64271164	32.75138855	32.69792175	32.45661163	32.81925964	42.87260818	27.18765259	33.10824966	37.6547699	28.93989182	32.98082733	29.60058212	34.99775314	46.03000641	46.89187241	NaN	29.15194702	28.4705677	36.52519608	39.95534897	39.06483459
A0A024R2X6;Q13107	LYYDEQESEAYEK	22.64726639	22.2530899	22.62616348	22.45822144	Filtered	22.44080162	Filtered	22.61873817	22.45775032	22.87767029	22.42304611	Filtered	22.85582352	23.1001091	22.93291473	22.63357162	19.40812111	21.18757057	12.62716866	17.89591217	NaN	23.48826027	NaN	22.43671036	29.21717644	25.07752228	20.56899452	NaN	16.42866707	19.6272068	21.48538208	24.45968819
A0A024R2Z6	NSLEFFTMLAQR	41.97816467	41.99110031	42.0321579	Filtered	41.9741478	41.93419266	42.03337097	41.95529175	42.06246948	41.92486572	41.93809128	41.95135498	42.08125305	Filtered	42.01473999	Filtered	47.49944687	60.34482956	64.34553528	NaN	46.36481476	77.24652863	52.56717682	42.5584259	71.72103882	34.12047958	66.21661377	72.26358795	84.35878754	NaN	49.84156418	NaN
A0A024R301;Q8NE62	VPTQQEAYQVHVGPMR	22.98838615	22.76706314	22.9912281	22.68769264	22.99422455	Filtered	22.9731369	22.93060684	22.82275963	22.93437958	22.6790905	22.62609863	23.02950096	23.35620308	23.15974045	22.96138573	90.84318542	57.60807037	82.81893158	63.20769119	122.9061813	NaN	74.340065	152.8480835	72.02210999	120.763382	48.77360535	155.9817047	53.7626915	128.0272827	65.2668457	102.5869064
A0A024R301;Q8NE62	WSAACAYLHPALSR	28.4909687	28.64146614	28.81547546	28.41899109	28.61377525	Filtered	28.64087677	28.51008415	28.54572296	28.59627342	28.38896561	28.44466209	28.627491	28.88537407	28.69696617	28.83900452	40.46796036	40.97375107	79.98486328	38.75015259	95.5181427	NaN	102.6324768	131.8281708	78.93820953	112.9034424	55.99900436	148.4476776	192.5741425	105.0617218	62.79722214	79.18296051
A0A024R301;Q8NE62	SQPGVPHPDIQFHFLPSQVIDHGR	32.99832153	32.88037109	33.21130753	32.91583252	32.94314194	Filtered	32.99692154	33.00683975	32.81378937	32.83263397	Filtered	32.89344406	32.95959473	33.02042389	32.78708649	33.05937195	126.2311249	202.2035828	141.6397705	112.2579575	152.3267975	NaN	83.00827026	115.7598495	138.3385468	149.9767914	NaN	228.4766693	60.10798645	194.8494873	130.7373505	131.6202087
A0A024R301;Q8NE62	MGQPSDPTAVVDPQTR	21.42967796	21.22168732	21.445961	21.22747612	21.38494682	Filtered	21.40395164	21.36417961	21.15247345	21.35987854	Filtered	20.97973061	21.36719894	21.80819511	21.58798218	21.38961411	39.24462128	31.12264824	59.81600571	29.28365135	61.18291092	NaN	37.1877861	76.07687378	42.76091385	46.25368881	NaN	87.06301117	15.85474205	63.6126976	34.92683411	56.61637115
A0A024R301;Q8NE62	ELQPGSHIQSDKEIDAFVR	26.18437004	Filtered	26.44808006	Filtered	26.12651253	Filtered	26.33948135	26.2063427	26.2153511	26.23666191	Filtered	26.1222477	Filtered	26.54692459	26.34543228	26.48469543	37.91881561	NaN	41.93839264	NaN	33.35861206	NaN	42.20028305	77.48110962	45.41291809	46.33073807	NaN	82.6791153	NaN	38.98537445	31.10151863	48.00157928
A0A024R301;Q8NE62	EVILSGGAINSPQLLMLSGIGNADDLKK	40.30540848	Filtered	40.57450104	Filtered	40.31183243	Filtered	40.63697815	40.38072205	Filtered	40.3503418	Filtered	40.23317337	Filtered	40.40504456	40.30183029	40.36968231	9.610989571	NaN	6.980445385	NaN	5.929507256	NaN	10.69454193	13.01915646	NaN	13.48598766	NaN	25.73376465	NaN	8.704990387	10.61992264	12.56300354
A0A024R307;A0A0U1RQJ8;Q8WXE1	LSDGDMTSALR	25.64744949	25.48975182	25.77815819	25.42141533	25.59752083	Filtered	25.70672607	25.69070816	25.6279335	25.65188408	25.53762054	25.47636414	25.65136147	26.00720406	25.72061348	25.76436234	410.2616577	778.1151123	678.1791992	498.4664001	495.6492615	NaN	547.701355	560.9298096	421.1849976	446.1029358	282.1302185	434.3182068	609.4455566	510.0250549	570.7268066	501.0239868
A0A024R316;A0A384N611;Q6DK41	TCWLQLADFR	39.90579987	40.0275383	40.12968445	39.99126053	39.9440918	39.91763687	40.25865173	40.00241852	40.00057602	39.97729111	40.0225296	39.89205551	40.09903336	39.96292877	39.91550827	40.05249786	289.5591736	486.3374023	722.6895752	323.8097839	565.3076782	1214.903076	485.7336426	468.4874878	350.0895691	407.8291016	911.4055176	539.2561646	92.26386261	151.644043	1110.853638	812.6714478
A0A024R316;A0A384N611;Q6DK41	EGELSTCGCSR	11.51746273	11.22368145	11.00180149	10.44631958	11.12958431	11.13016319	10.98861122	11.10050869	10.88350201	11.46568298	11.22095585	11.14673042	11.19689751	11.03405476	11.37996578	11.15039921	138.4312592	188.4111481	301.0247192	127.6002884	181.6060638	480.6838379	195.0986786	166.2180786	120.4796753	149.0914001	323.2752075	241.877594	22.03535652	72.99209595	351.371582	359.2852173
A0A024R316;A0A384N611;Q6DK41	FHWCCYVK	27.03673172	26.93766785	27.28713417	26.84534645	26.9337616	27.12016106	27.19203186	27.09597778	27.00388145	27.03862572	26.99347305	26.89494514	27.00605202	27.40192986	27.14458466	27.26797867	60.40100098	89.31702423	142.3905945	58.79509735	75.90600586	220.0119629	60.19408798	82.92300415	78.18546295	72.58603668	159.587326	122.3389206	27.41203117	45.89149094	173.3952637	160.2784729
A0A024R316;A0A384N611;Q6DK41	LCHLYQDHMQYIGEGAK	18.82386589	18.30713844	18.77366829	18.42750359	18.70719147	18.56689453	18.69425774	18.58006859	18.52788353	18.76473427	18.71360779	18.35236931	Filtered	19.08533859	18.80138397	18.76481628	110.7934875	87.00132751	152.4632111	69.56630707	108.9173355	248.5181427	138.0892181	95.83610535	95.61555481	136.6210327	121.1139603	116.1997757	NaN	93.25605774	139.6029358	162.4283905
A0A024R316;A0A384N611;Q6DK41	LCHLYQDHMQYIGEGAK	22.78991318	22.49407578	22.76082993	22.59820557	22.82228851	22.64733124	22.82516861	22.74543381	22.64823532	22.77579689	22.57632065	22.44088364	Filtered	23.0752697	23.04898643	22.76824379	110.7934875	87.00132751	152.4632111	69.56630707	108.9173355	248.5181427	138.0892181	95.83610535	95.61555481	136.6210327	121.1139603	116.1997757	NaN	93.25605774	139.6029358	162.4283905
A0A024R316;A0A384N611;Q6DK41	LCHLYQDHMQYIGEGAK	22.79080582	22.48698425	22.76968765	22.62036133	22.89230156	22.66152191	22.86326599	22.72239685	22.62785339	22.82717896	22.57985687	22.47101212	Filtered	23.1745472	23.0365715	22.80101967	110.7934875	87.00132751	152.4632111	69.56630707	108.9173355	248.5181427	138.0892181	95.83610535	95.61555481	136.6210327	121.1139603	116.1997757	NaN	93.25605774	139.6029358	162.4283905
A0A024R316;A0A384N611;Q6DK41	ECQYQFR	18.34536743	17.80195618	18.13570023	17.82940865	18.20212173	18.04325104	18.18647385	17.99521637	18.01482773	18.23309326	18.20860863	17.85261345	Filtered	18.33563232	18.32545853	18.21994209	82.47612	187.8782654	354.2228088	133.5681915	155.3278198	806.3867188	191.7132721	165.104538	118.4863052	109.3346176	264.7978516	189.1353302	NaN	106.0574265	391.4657898	337.860199
A0A024R316;A0A384N611;Q6DK41	DWLWGGCGDNIDYGYR	40.14060593	40.23577881	40.40439987	40.23667908	40.15766907	40.13912582	40.4455986	40.21326828	40.27789307	40.14300537	40.23614502	40.132164	Filtered	40.20037079	40.12374115	40.25538635	38.1595993	66.03333282	115.9485703	51.12483597	60.20364761	153.9546967	52.66255569	52.33748627	44.44327164	47.90860748	109.014267	96.33959198	NaN	16.992136	134.8146362	128.0848236
A0A024R316;A0A384N611;Q6DK41	TSEGMDGCELMCCGR	20.650877	20.18212509	20.5369072	20.30773354	20.46249199	20.40461349	20.63292885	20.56408691	20.27262878	20.53853989	20.54097366	20.13692665	Filtered	Filtered	20.69221497	20.57342529	11.14251328	10.14539528	16.89796448	11.22007561	15.40277958	36.46565628	22.8044014	7.460506439	10.27153015	15.23294544	26.86491013	21.01033974	NaN	NaN	24.66213417	24.77665901
A0A024R316;A0A384N611;Q6DK41	TVYNLADVACK	Filtered	26.96335983	27.03905487	Filtered	26.73610497	26.86408997	26.93591309	26.86384773	Filtered	Filtered	26.73741341	26.71597481	Filtered	Filtered	26.97359848	27.13419724	NaN	86.57501984	87.57139587	NaN	85.20388794	232.734848	83.13063812	70.6428833	NaN	NaN	120.3327866	67.2009201	NaN	NaN	87.21637726	73.90991974
A0A024R324;B4DKN9	LVIVGDGACGK	20.26366234	20.10322762	20.21884346	19.9604454	20.14702034	20.1024704	20.20853996	20.1263485	19.98381042	20.20983124	20.20153809	19.74444962	20.17983627	20.59696198	20.34486771	20.12503815	10616.77246	5477.57666	8108.032227	7149.326172	7106.274414	1520.48291	8973.098633	8105.054688	8014.543457	6549.829102	2625.785156	4301.513184	5996.020508	6447.060547	10361.27832	5620.895996
A0A024R324;B4DKN9	IGAFGYMECSAK	29.15371895	29.17941093	29.40116882	29.04449463	29.2288475	29.12809563	29.23464012	29.11440659	29.18986511	29.21910477	28.99057388	29.04356575	29.26111031	29.48960114	29.33052826	29.45656586	2668.793701	1959.374512	2051.177734	2780.60083	2646.130127	1715.465332	2604.300049	2458.824463	2486.075195	2521.331299	2059.03418	2109.677734	1989.358765	2710.739258	2439.28418	2166.265137
A0A024R324;B4DKN9	IGAFGYMECSAK	23.66263771	23.39345932	23.68410301	23.50553131	23.79338074	23.52277184	23.77511978	23.73774147	23.56612587	23.68572426	23.5660305	23.44916534	23.78356934	24.16874695	23.9457016	23.67040443	2668.793701	1959.374512	2051.177734	2780.60083	2646.130127	1715.465332	2604.300049	2458.824463	2486.075195	2521.331299	2059.03418	2109.677734	1989.358765	2710.739258	2439.28418	2166.265137
A0A024R324;B4DKN9	HFCPNVPIILVGNK	32.05562592	32.02532196	32.28977203	31.94367981	32.08018494	32.05384445	32.14703751	32.058815	32.00654602	32.00422668	31.94813538	32.00650024	31.99563408	32.14948654	31.95072556	32.25754929	589.0975952	807.7319336	587.8172607	761.1680298	680.4199219	535.2305908	467.9693909	729.602356	775.7401733	800.6633911	584.8687744	518.7755127	344.3530579	683.4110107	666.1273193	1087.87561
A0A024R324;B4DKN9	HFCPNVPIILVGNK	32.10083771	32.04391861	32.24193192	31.99949265	32.03499603	32.73429871	32.19227219	32.0163002	31.99591255	32.0759964	31.88434601	31.96398735	31.91853142	32.17341995	32.00920105	Filtered	589.0975952	807.7319336	587.8172607	761.1680298	680.4199219	535.2305908	467.9693909	729.602356	775.7401733	800.6633911	584.8687744	518.7755127	344.3530579	683.4110107	666.1273193	1087.87561
A0A024R324;B4DKN9	KLVIVGDGACGK	16.51305008	16.29914284	16.36449051	16.05299568	16.4787693	16.13121033	16.35129738	16.2397213	16.24341965	16.54421234	16.36822891	16.03883171	16.35729408	16.51084518	16.59659576	16.39032555	884.4683228	1220.663086	997.4918823	1016.760498	1078.769165	1382.368408	1002.514343	1143.792358	974.6541138	1180.646973	1403.093018	1125.964111	709.6383057	1228.476929	1152.136475	1078.13269
A0A024R324;B4DKN9	TCLLIVFSK	36.59278107	36.75436401	36.80874252	36.5719223	36.64706421	36.61539078	36.74346161	36.60699844	36.66627502	36.54717636	36.57879639	36.61880493	36.83374786	36.67886734	36.66892242	36.86953735	348.2509766	749.3831787	670.3079224	444.6625977	385.1287537	1353.851563	1311.255615	676.1079712	276.3123779	348.1734314	703.9191284	955.581665	330.7681274	407.5404053	714.9037476	1048.393555
[truncated: 55,194 more rows]
