# Supplementary material for: Metabolomics and proteomics analyses reveal the role of the glycerophospholipid metabolism pathway in unexplained recurrent spontaneous abortion
Source: PeerJ. 2025 Apr 30;13:e19317. doi: 10.7717/peerj.19317 (PMC12049100; doi:10.7717/peerj.19317)
Supplement: Supplemental Information 4 [file peerj-13-19317-s004.zip]

Archive with 17 entries (13 files):
- flow cytometry/
- flow cytometry/flow cytometry/
- flow cytometry/flow cytometry/si (1).fcs
- flow cytometry/flow cytometry/si (2).fcs
- flow cytometry/flow cytometry/si (3).fcs
- flow cytometry/flow cytometry/si-NC (1).fcs
- flow cytometry/flow cytometry/si-NC (2).fcs
- flow cytometry/flow cytometry/si-NC (3).fcs
- flow cytometry/raw.xlsx
- PLD1, CHPT1 and PLA2G2A(PCR, cck-8)/
- PLD1, CHPT1 and PLA2G2A(PCR, cck-8)/data.xlsx
- PLD1, CHPT1 and PLA2G2A(PCR, cck-8)/derivative curve.jpg
- PLD1, CHPT1 and PLA2G2A(PCR, cck-8)/dissolution curve.jpg
- PRL and IGFBP1(PCR)/
- PRL and IGFBP1(PCR)/data.xlsx
- PRL and IGFBP1(PCR)/derivative curve.jpg
- PRL and IGFBP1(PCR)/dissolution curve.jpg
