# Supplementary material for: Metabolomics and proteomics analyses reveal the role of the glycerophospholipid metabolism pathway in unexplained recurrent spontaneous abortion
Source: PeerJ. 2025 Apr 30;13:e19317. doi: 10.7717/peerj.19317 (PMC12049100; doi:10.7717/peerj.19317)
Supplement: Supplemental Information 4 [file peerj-13-19317-s004.zip › flow cytometry/raw.xlsx]

## Sheet: Feuil1
si-NC	si-CHPT1
1.02	12.56
4.25	15.21
3.79	9.33
